# Supplementary material for: Quantitative Trait Loci Identification and Candidate Genes Characterization for Indole-3-Carbinol Content in Seedlings of Brassica napus
Source: Int J Mol Sci. 2025 Jan 19;26(2):810. doi: 10.3390/ijms26020810 (PMC11766266; doi:10.3390/ijms26020810)
Supplement: Supplementary file 1 [file ijms-26-00810-s001.zip › Supplementary Tables.xlsx]

## Sheet: Table S1
NUM	I3C21WH	I3C-22WH
3	8.46154	12.4061
4	23.8242	23.2143
5	14.6593	14.6714
6	13.4066	20.701
7	15.978	16.1559
8	13.3187	19.1201
9	12.8352	13.7764
11	19.0769	18.9733
14	14.4835	16.5682
15	21.0989	17.1898
16	13.0549	14.796
17	19.956	19.7119
18	13.7802	14.0378
19	6.72527	12.1383
20	13.3809	17.3713
21	11.9341	13.2662
22	10.167	13.7454
24	#N/A	15.3647
26	11.9121	17.7663
30	16.5275	14.105
31	17.5385	17.5513
32	14.4615	16.7527
33	16.0879	18.0063
34	11.7582	14.0578
36	10	20.9109
37	13.0057	19.3998
38	31.2088	31.1806
39	10.989	12.5068
41	48.7692	30.542
43	15.5165	15.9988
44	16.2637	19.355
45	21.1648	20.3318
46	10.5275	15.8129
49	13.7582	17.5057
51	13.0557	13.9119
53	11.011	14.9491
54	21.2967	20.1837
55	19.2747	19.5398
57	20.4965	20.9411
58	20.2857	20.2825
59	9.51648	11.4153
60	6.85714	7.95437
61	10.5714	12.3075
62	20.5714	19.2597
63	5.69231	17.223
64	8.7033	18.2568
65	14.2637	16.7014
66	12.5555	17.9075
67	10.8673	14.7648
68	11.7802	15.3402
69	11.1429	11.3288
70	16.6154	15.5561
71	7.6044	14.2946
73	9.70426	12.4461
74	12.9557	20.1573
75	14.044	16.2856
76	10	10.6632
77	16.7253	17.643
78	8.68132	10.4509
80	23.4505	22.7847
82	11.2088	13.7758
85	16.7692	16.991
86	21.4286	20.0458
88	14.7912	17.7441
90	12.5714	16.4314
91	18.0659	17.3877
92	6.68132	12.6254
93	10.4396	14.65
94	7.31868	14.6626
101	10.3796	20.7321
104	12.7253	16.4049
105	6.65934	8.2825
106	8.81637	10.9771
107	15.6444	16.3922
109	14.7253	17.3235
111	15.2527	16.476
112	11.1174	13.0213
113	23.6923	23.0473
114	4.30769	18.6735
115	9.86813	11.3901
117	16.9575	18.069
118	7.40325	12.7614
119	8.83516	9.0117
120	17.6327	17.7865
122	7.31868	12.9516
123	11.6923	18.932
124	19.8681	19.3532
125	14.5934	15.6718
126	29.4945	25.3159
127	15.011	24.0187
128	7.73626	19.3286
129	14.1758	15.7203
130	10.7033	18.8873
131	7.16484	12.5296
132	6.02198	18.5151
134	10.7473	16.8681
135	17.1209	14.0806
136	17.2308	16.0574
137	20.9011	20.8234
138	30.4176	24.5977
139	11.6264	17.4437
140	9.42857	11.1516
141	18.5055	18.9676
142	13.7143	15.7631
143	14.6154	15.1523
144	18.044	18.0753
146	17.5824	16.038
147	19.9341	19.8553
148	24.9011	22.0958
149	15.3187	14.3261
150	17.8901	17.531
151	15.0549	15.6097
152	26.2637	24.2834
155	7.89011	23.1956
157	27.6484	23.3266
158	21.4286	20.6846
160	11.978	14.3816
161	14.967	16.3512
162	24.6374	23.9463
165	27.2527	24.8654
169	16.1538	16.511
170	9.34066	9.80016
171	19.4945	19.4001
172	9.97802	18.2592
173	15.7363	20.786
174	11.6703	19.8548
176	11.8681	17.4209
177	14.1978	17.9986
178	25.5604	21.7937
179	12.8132	16.0396
180	7.56044	10.9455
183	6.17582	12.9087
185	7.8022	16.6944
186	14.1099	14.1815
187	6.87912	10.45
188	12.1758	16.4139
189	8.98901	12.035
191	14.3956	14.9289
193	4.17582	8.13111
194	26.8132	20.6956
195	10.967	11.5632
196	8.21978	11.6854
199	19.956	20.4872
200	20.0659	17.1991
201	10.4615	16.7383
202	9.53846	20.2516
203	12.9011	14.4388
204	13.5824	17.078
210	15.6703	17.3785
213	11.6044	14.6253
215	6.46154	8.09419
217	1.53846	10.5382
221	6.35165	10.237
222	10.3516	14.244
223	18.8791	17.6505
226	8.06593	12.4521
229	13.3846	17.4069
231	8.98901	14.1879
232	6.37363	13.9377
234	13.4066	15.1789
235	11.2747	13.9184
239	12.7912	17.5521
240	7.34066	11.999
241	16.0879	17.0521
245	21.4725	21.5537
246	17.0989	17.7298
247	7.27473	18.0257
248	16.7692	18.614
250	10.2857	19.0384
251	10.2637	18.7479
252	11.956	16.4876
253	25.033	22.7546
254	26.7473	22.5094
255	15.4505	18.6811
256	6.87912	16.164
257	20.0659	20.5518

## Sheet: Table S2
Anderson-Darling test	21WH	22WH
A2*	0.4833	0.3522
P value	0.2267	0.4637
Passed lognormality test (alpha=0.05)?	Yes	Yes
P value summary	ns	ns

## Sheet: Table S3
QTL	Darmor ID	chromosome	start	end	TAIR ID	Annotation
qI3C-21-A01-1	BnaA01g26150D	chrA01	18228541	18228628	AT3G19400	Cysteine proteinases superfamily protein; FUNCTIONS IN: cysteine-type endopeptidase activity, cysteine-type peptidase activity; INVOLVED IN: proteolysis; LOCATED IN: endomembrane system; EXPRESSED IN: 21 plant structures; EXPRESSED DURING: 13 growth stages; CONTAINS InterPro DOMAIN/s: Peptidase C1A, papain (InterPro:IPR013128), Proteinase inhibitor I29, cathepsin propeptide (InterPro:IPR013201), …
qI3C-21-A01-1	BnaA01g26160D	chrA01	18228683	18229847	AT3G19400	Cysteine proteinases superfamily protein; FUNCTIONS IN: cysteine-type endopeptidase activity, cysteine-type peptidase activity; INVOLVED IN: proteolysis; LOCATED IN: endomembrane system; EXPRESSED IN: 21 plant structures; EXPRESSED DURING: 13 growth stages; CONTAINS InterPro DOMAIN/s: Peptidase C1A, papain (InterPro:IPR013128), Proteinase inhibitor I29, cathepsin propeptide (InterPro:IPR013201), …
qI3C-21-A01-1	BnaA01g26170D	chrA01	18234877	18236761	AT3G19390	Granulin repeat cysteine protease family protein; FUNCTIONS IN: cysteine-type endopeptidase activity, cysteine-type peptidase activity; INVOLVED IN: proteolysis; LOCATED IN: endomembrane system; EXPRESSED IN: 9 plant structures; EXPRESSED DURING: 4 anthesis, petal differentiation and expansion stage; CONTAINS InterPro DOMAIN/s: Peptidase C1A, papain (InterPro:IPR013128), Proteinase inhibitor I29,…
qI3C-21-A01-1	BnaA01g26180D	chrA01	18257792	18259337	AT3G19380	plant U-box 25 (PUB25); FUNCTIONS IN: ubiquitin-protein ligase activity, binding; INVOLVED IN: response to chitin; LOCATED IN: ubiquitin ligase complex; EXPRESSED IN: 22 plant structures; EXPRESSED DURING: 12 growth stages; CONTAINS InterPro DOMAIN/s: U box domain (InterPro:IPR003613), Armadillo-like helical (InterPro:IPR011989), Armadillo-type fold (InterPro:IPR016024); BEST Arabidopsis thaliana…
qI3C-21-A01-1	BnaA01g26190D	chrA01	18260041	18261315	AT3G19360	Zinc finger (CCCH-type) family protein; CONTAINS InterPro DOMAIN/s: Zinc finger, CCCH-type (InterPro:IPR000571); BEST Arabidopsis thaliana protein match is: Zinc finger (CCCH-type) family protein (TAIR:AT1G32360.1); Has 1128 Blast hits to 788 proteins in 142 species: Archae - 0; Bacteria - 0; Metazoa - 454; Fungi - 86; Plants - 385; Viruses - 0; Other Eukaryotes - 203 (source: NCBI BLink).
qI3C-21-A01-1	BnaA01g26200D	chrA01	18271992	18274689	AT3G19290	ABRE binding factor 4 (ABF4); FUNCTIONS IN: protein binding, DNA binding, transcription activator activity, sequence-specific DNA binding transcription factor activity; INVOLVED IN: in 6 processes; LOCATED IN: nucleus; EXPRESSED IN: 24 plant structures; EXPRESSED DURING: 13 growth stages; CONTAINS InterPro DOMAIN/s: Basic-leucine zipper (bZIP) transcription factor (InterPro:IPR004827), bZIP trans…
qI3C-21-A01-1	BnaA01g26210D	chrA01	18293634	18294851	AT3G19260	LAG1 homologue 2 (LOH2); FUNCTIONS IN: molecular_function unknown; INVOLVED IN: response to molecule of fungal origin; LOCATED IN: Golgi apparatus, endoplasmic reticulum, plasma membrane; EXPRESSED IN: 25 plant structures; EXPRESSED DURING: 15 growth stages; CONTAINS InterPro DOMAIN/s: Longevity assurance, LAG1/LAC1 (InterPro:IPR016439), TRAM/LAG1/CLN8 homology domain (InterPro:IPR006634); BEST A…
qI3C-21-A01-1	BnaA01g26220D	chrA01	18295460	18299375	AT3G63220	Galactose oxidase/kelch repeat superfamily protein; CONTAINS InterPro DOMAIN/s: F-box domain, cyclin-like (InterPro:IPR001810), Galactose oxidase/kelch, beta-propeller (InterPro:IPR011043), Kelch repeat type 1 (InterPro:IPR006652), Kelch related (InterPro:IPR013089), Kelch-type beta propeller (InterPro:IPR015915); BEST Arabidopsis thaliana protein match is: Galactose oxidase/kelch repeat superfam…
qI3C-21-A01-1	BnaA01g26230D	chrA01	18303138	18309410	AT3G19170	presequence protease 1 (PREP1); FUNCTIONS IN: metalloendopeptidase activity; INVOLVED IN: response to cadmium ion, proteolysis, protein maturation by peptide bond cleavage; LOCATED IN: mitochondrion, apoplast, chloroplast stroma, chloroplast, chloroplast envelope; EXPRESSED IN: 26 plant structures; EXPRESSED DURING: 13 growth stages; CONTAINS InterPro DOMAIN/s: Peptidase M16, C-terminal (InterPro…
qI3C-21-A01-1	BnaA01g26240D	chrA01	18311942	18313664	AT3G19160	ATP/ADP isopentenyltransferases (IPT8); FUNCTIONS IN: AMP dimethylallyltransferase activity, ATP/ADP dimethylallyltransferase activity; INVOLVED IN: cytokinin biosynthetic process; LOCATED IN: chloroplast; EXPRESSED IN: flower, endosperm, leaf; EXPRESSED DURING: LP.06 six leaves visible, 4 anthesis, petal differentiation and expansion stage, LP.08 eight leaves visible, LP.12 twelve leaves visible…
qI3C-21-A07-1	BnaA07g10320D	chrA07	9796653	9798956	AT1G22710	sucrose-proton symporter 2 (SUC2); CONTAINS InterPro DOMAIN/s: Sucrose/H+ symporter, plant (InterPro:IPR005989), Major facilitator superfamily MFS-1 (InterPro:IPR011701), Major facilitator superfamily, general substrate transporter (InterPro:IPR016196); BEST Arabidopsis thaliana protein match is: sucrose-proton symporter 1 (TAIR:AT1G71880.1); Has 2329 Blast hits to 2203 proteins in 568 species: A…
qI3C-21-A07-1	BnaA07g10330D	chrA07	9804471	9806002	AT1G22700	Tetratricopeptide repeat (TPR)-like superfamily protein; FUNCTIONS IN: binding; INVOLVED IN: photosystem I assembly; LOCATED IN: chloroplast thylakoid membrane, chloroplast; EXPRESSED IN: 22 plant structures; EXPRESSED DURING: 13 growth stages; CONTAINS InterPro DOMAIN/s: Tetratricopeptide TPR-1 (InterPro:IPR001440), Tetratricopeptide-like helical (InterPro:IPR011990), Tetratricopeptide repeat-co…
qI3C-21-A07-1	BnaA07g10340D	chrA07	9806061	9809896	AT1G22660	Polynucleotide adenylyltransferase family protein; FUNCTIONS IN: tRNA adenylyltransferase activity, RNA binding, nucleotidyltransferase activity; INVOLVED IN: tRNA processing, RNA processing; LOCATED IN: mitochondrion; EXPRESSED IN: 23 plant structures; EXPRESSED DURING: 13 growth stages; CONTAINS InterPro DOMAIN/s: Poly A polymerase, head domain (InterPro:IPR002646); BEST Arabidopsis thaliana pr…
qI3C-21-A07-1	BnaA07g10350D	chrA07	9818996	9820254	AT1G22640	myb domain protein 3 (MYB3); CONTAINS InterPro DOMAIN/s: SANT, DNA-binding (InterPro:IPR001005), Homeodomain-like (InterPro:IPR009057), Myb, DNA-binding (InterPro:IPR014778), HTH transcriptional regulator, Myb-type, DNA-binding (InterPro:IPR017930), Homeodomain-related (InterPro:IPR012287), Myb transcription factor (InterPro:IPR015495); BEST Arabidopsis thaliana protein match is: myb domain prote…
qI3C-21-A07-1	BnaA07g10360D	chrA07	9830078	9835236	AT1G22620	suppressor of actin 1 (ATSAC1); CONTAINS InterPro DOMAIN/s: Synaptojanin, N-terminal (InterPro:IPR002013); BEST Arabidopsis thaliana protein match is: Phosphoinositide phosphatase family protein (TAIR:AT3G14205.1); Has 2374 Blast hits to 1664 proteins in 228 species: Archae - 0; Bacteria - 0; Metazoa - 925; Fungi - 777; Plants - 320; Viruses - 0; Other Eukaryotes - 352 (source: NCBI BLink).
qI3C-21-A07-1	BnaA07g10370D	chrA07	9835709	9836955	AT1G22600	Late embryogenesis abundant protein (LEA) family protein; FUNCTIONS IN: molecular_function unknown; INVOLVED IN: biological_process unknown; LOCATED IN: endomembrane system; EXPRESSED IN: stem, embryo, sperm cell, hypocotyl, flower; EXPRESSED DURING: petal differentiation and expansion stage, D bilateral stage; BEST Arabidopsis thaliana protein match is: late embryogenesis abundant domain-contain…
qI3C-21-A07-1	BnaA07g10380D	chrA07	9837264	9837798	AT1G22590	AGAMOUS-like 87 (AGL87); FUNCTIONS IN: sequence-specific DNA binding transcription factor activity; INVOLVED IN: regulation of transcription; LOCATED IN: nucleus; EXPRESSED IN: 19 plant structures; EXPRESSED DURING: 13 growth stages; CONTAINS InterPro DOMAIN/s: Transcription factor, MADS-box (InterPro:IPR002100); BEST Arabidopsis thaliana protein match is: MADS-box transcription factor family pro…
qI3C-21-A07-1	BnaA07g10390D	chrA07	9860713	9862993	AT1G22550	Major facilitator superfamily protein; FUNCTIONS IN: transporter activity; INVOLVED IN: oligopeptide transport; LOCATED IN: membrane; EXPRESSED IN: 19 plant structures; EXPRESSED DURING: 9 growth stages; CONTAINS InterPro DOMAIN/s: PTR2 family proton/oligopeptide symporter, conserved site (InterPro:IPR018456), Oligopeptide transporter (InterPro:IPR000109), Major facilitator superfamily, general s…
qI3C-21-A07-1	BnaA07g10400D	chrA07	9866386	9866978
qI3C-21-A07-1	BnaA07g10410D	chrA07	9869136	9870238	AT1G22520	Domain of unknown function (DUF543); FUNCTIONS IN: molecular_function unknown; INVOLVED IN: biological_process unknown; LOCATED IN: mitochondrion; EXPRESSED IN: 23 plant structures; EXPRESSED DURING: 13 growth stages; CONTAINS InterPro DOMAIN/s: Protein of unknown function DUF543 (InterPro:IPR007512); BEST Arabidopsis thaliana protein match is: Domain of unknown function (DUF543) (TAIR:AT1G72170.…
qI3C-21-A07-1	BnaA07g10420D	chrA07	9870915	9872475	AT1G22510	FUNCTIONS IN: zinc ion binding; LOCATED IN: plasma membrane; EXPRESSED IN: 20 plant structures; EXPRESSED DURING: 13 growth stages; CONTAINS InterPro DOMAIN/s: Protein of unknown function DUF1232 (InterPro:IPR010652), Zinc finger, RING-type, conserved site (InterPro:IPR017907), Zinc finger, RING-type (InterPro:IPR001841); BEST Arabidopsis thaliana protein match is: RING/U-box protein with domain …
qI3C-21-A07-1	BnaA07g10430D	chrA07	9872578	9873502	AT1G22500	RING/U-box superfamily protein; FUNCTIONS IN: zinc ion binding; LOCATED IN: endomembrane system; EXPRESSED IN: stem, cotyledon, root, leaf; EXPRESSED DURING: LP.06 six leaves visible, LP.04 four leaves visible; CONTAINS InterPro DOMAIN/s: Zinc finger, RING-type (InterPro:IPR001841), Zinc finger, C3HC4 RING-type (InterPro:IPR018957); BEST Arabidopsis thaliana protein match is: RING/U-box superfami…
qI3C-21-A07-1	BnaA07g10440D	chrA07	9904202	9906548	AT1G22490	basic helix-loop-helix (bHLH) DNA-binding superfamily protein; FUNCTIONS IN: DNA binding, sequence-specific DNA binding transcription factor activity; INVOLVED IN: regulation of transcription; LOCATED IN: nucleus; EXPRESSED IN: 17 plant structures; EXPRESSED DURING: 8 growth stages; CONTAINS InterPro DOMAIN/s: Helix-loop-helix DNA-binding domain (InterPro:IPR001092), Helix-loop-helix DNA-binding …
qI3C-21-A07-1	BnaA07g10450D	chrA07	9927232	9927565	AT1G34815	Plant thionin family protein; LOCATED IN: endomembrane system; BEST Arabidopsis thaliana protein match is: Plant thionin family protein (TAIR:AT1G34795.1); Has 72 Blast hits to 72 proteins in 2 species: Archae - 0; Bacteria - 0; Metazoa - 0; Fungi - 0; Plants - 72; Viruses - 0; Other Eukaryotes - 0 (source: NCBI BLink).
qI3C-21-A07-1	BnaA07g10460D	chrA07	9931033	9931363	AT1G34860	Plant thionin family protein; LOCATED IN: endomembrane system; BEST Arabidopsis thaliana protein match is: Plant thionin family protein (TAIR:AT1G34805.1); Has 72 Blast hits to 72 proteins in 2 species: Archae - 0; Bacteria - 0; Metazoa - 0; Fungi - 0; Plants - 72; Viruses - 0; Other Eukaryotes - 0 (source: NCBI BLink).
qI3C-21-A07-1	BnaA07g10470D	chrA07	9936864	9938447	AT1G22450	cytochrome C oxidase 6B (COX6B); FUNCTIONS IN: cytochrome-c oxidase activity, copper ion binding; INVOLVED IN: oxidation reduction, response to salt stress; LOCATED IN: thylakoid, mitochondrion, chloroplast thylakoid membrane, chloroplast; EXPRESSED IN: 24 plant structures; EXPRESSED DURING: 17 growth stages; CONTAINS InterPro DOMAIN/s: Cytochrome c oxidase, subunit VIb (InterPro:IPR003213); BEST…
qI3C-21-A07-1	BnaA07g10480D	chrA07	9939176	9940319	AT1G22440	Zinc-binding alcohol dehydrogenase family protein; FUNCTIONS IN: oxidoreductase activity, zinc ion binding; INVOLVED IN: oxidation reduction; LOCATED IN: cellular_component unknown; EXPRESSED IN: hypocotyl, root; CONTAINS InterPro DOMAIN/s: GroES-like (InterPro:IPR011032), Alcohol dehydrogenase GroES-like (InterPro:IPR013154), Alcohol dehydrogenase, zinc-containing, conserved site (InterPro:IPR00…
qI3C-21-A07-1	BnaA07g10490D	chrA07	9960202	9961852
qI3C-21-A07-1	BnaA07g10500D	chrA07	9962119	9963646	AT1G78300	general regulatory factor 2 (GRF2); FUNCTIONS IN: protein phosphorylated amino acid binding; INVOLVED IN: brassinosteroid mediated signaling pathway; LOCATED IN: plasma membrane, vacuole; EXPRESSED IN: 24 plant structures; EXPRESSED DURING: 17 growth stages; CONTAINS InterPro DOMAIN/s: 14-3-3 protein (InterPro:IPR000308); BEST Arabidopsis thaliana protein match is: GF14 protein phi chain (TAIR:AT…
qI3C-21-A07-1	BnaA07g10510D	chrA07	9976487	9980067	AT1G22400	UGT85A1; FUNCTIONS IN: in 6 functions; INVOLVED IN: metabolic process; LOCATED IN: cellular_component unknown; EXPRESSED IN: 22 plant structures; EXPRESSED DURING: 10 growth stages; CONTAINS InterPro DOMAIN/s: UDP-glucuronosyl/UDP-glucosyltransferase (InterPro:IPR002213); BEST Arabidopsis thaliana protein match is: UDP-glucosyl transferase 85A3 (TAIR:AT1G22380.1); Has 7940 Blast hits to 7832 prot…
qI3C-21-A07-1	BnaA07g10520D	chrA07	9980864	9982541	AT1G22400	UGT85A1; FUNCTIONS IN: in 6 functions; INVOLVED IN: metabolic process; LOCATED IN: cellular_component unknown; EXPRESSED IN: 22 plant structures; EXPRESSED DURING: 10 growth stages; CONTAINS InterPro DOMAIN/s: UDP-glucuronosyl/UDP-glucosyltransferase (InterPro:IPR002213); BEST Arabidopsis thaliana protein match is: UDP-glucosyl transferase 85A3 (TAIR:AT1G22380.1); Has 7940 Blast hits to 7832 prot…
qI3C-21-A07-1	BnaA07g10530D	chrA07	9985386	9988061	AT1G22380	UDP-glucosyl transferase 85A3 (UGT85A3); FUNCTIONS IN: transferase activity, transferring glycosyl groups, glucuronosyltransferase activity; INVOLVED IN: metabolic process; LOCATED IN: cellular_component unknown; EXPRESSED IN: 19 plant structures; EXPRESSED DURING: 9 growth stages; CONTAINS InterPro DOMAIN/s: UDP-glucuronosyl/UDP-glucosyltransferase (InterPro:IPR002213); BEST Arabidopsis thaliana…
qI3C-21-A07-1	BnaA07g10540D	chrA07	9991342	9994182	AT1G22330	RNA-binding (RRM/RBD/RNP motifs) family protein; FUNCTIONS IN: RNA binding, nucleotide binding, nucleic acid binding; INVOLVED IN: biological_process unknown; LOCATED IN: cellular_component unknown; EXPRESSED IN: 20 plant structures; EXPRESSED DURING: 13 growth stages; CONTAINS InterPro DOMAIN/s: RNA recognition motif, RNP-1 (InterPro:IPR000504), Nucleotide-binding, alpha-beta plait (InterPro:IPR…
qI3C-21-A07-1	BnaA07g10550D	chrA07	10003673	10005067	AT1G22310	methyl-CPG-binding domain 8 (MBD8); FUNCTIONS IN: methyl-CpG binding; INVOLVED IN: biological_process unknown; LOCATED IN: nucleus; EXPRESSED IN: 23 plant structures; EXPRESSED DURING: 13 growth stages; CONTAINS InterPro DOMAIN/s: A.T hook-like (InterPro:IPR020478), AT hook, DNA-binding motif (InterPro:IPR017956), DNA-binding, integrase-type (InterPro:IPR016177), Methyl-CpG DNA binding (InterPro:…
qI3C-21-A07-1	BnaA07g10560D	chrA07	10005436	10007440	AT1G22300	general regulatory factor 10 (GRF10); FUNCTIONS IN: protein phosphorylated amino acid binding, ATP binding; INVOLVED IN: brassinosteroid mediated signaling pathway; LOCATED IN: mitochondrion, chloroplast stroma, plasma membrane, cytoplasm; EXPRESSED IN: 24 plant structures; EXPRESSED DURING: 17 growth stages; CONTAINS InterPro DOMAIN/s: 14-3-3 protein (InterPro:IPR000308); BEST Arabidopsis thalia…
qI3C-21-A07-1	BnaA07g10570D	chrA07	10008004	10009642	AT1G22280	phytochrome-associated protein phosphatase type 2C (PAPP2C); FUNCTIONS IN: protein serine/threonine phosphatase activity, phosphoprotein phosphatase activity; INVOLVED IN: protein amino acid dephosphorylation, red light signaling pathway; LOCATED IN: nucleus, plasma membrane; EXPRESSED IN: 24 plant structures; EXPRESSED DURING: 14 growth stages; CONTAINS InterPro DOMAIN/s: Protein phosphatase 2C-…
qI3C-21-A07-1	BnaA07g10580D	chrA07	10012596	10013480	AT1G22270	Trm112p-like protein; CONTAINS InterPro DOMAIN/s: Protein of unknown function DUF343 (InterPro:IPR005651); BEST Arabidopsis thaliana protein match is: Trm112p-like protein (TAIR:AT1G78190.1); Has 419 Blast hits to 419 proteins in 198 species: Archae - 0; Bacteria - 0; Metazoa - 151; Fungi - 129; Plants - 62; Viruses - 0; Other Eukaryotes - 77 (source: NCBI BLink).
qI3C-21-A07-1	BnaA07g10590D	chrA07	10013568	10014686	AT1G22250	unknown protein; BEST Arabidopsis thaliana protein match is: unknown protein (TAIR:AT1G78170.1); Has 64 Blast hits to 64 proteins in 10 species: Archae - 0; Bacteria - 0; Metazoa - 0; Fungi - 0; Plants - 64; Viruses - 0; Other Eukaryotes - 0 (source: NCBI BLink).
qI3C-21-A07-1	BnaA07g10600D	chrA07	10017883	10020060	AT1G22240	pumilio 8 (PUM8); FUNCTIONS IN: RNA binding, binding; LOCATED IN: cytoplasm; EXPRESSED IN: 14 plant structures; EXPRESSED DURING: 8 growth stages; CONTAINS InterPro DOMAIN/s: Pumilio RNA-binding repeat (InterPro:IPR001313), Armadillo-like helical (InterPro:IPR011989), Armadillo-type fold (InterPro:IPR016024); BEST Arabidopsis thaliana protein match is: pumilio 7 (TAIR:AT1G78160.1); Has 2896 Blast…
qI3C-21-A07-1	BnaA07g10610D	chrA07	10029562	10030399	AT1G22230	unknown protein; LOCATED IN: chloroplast; BEST Arabidopsis thaliana protein match is: unknown protein (TAIR:AT1G78110.1); Has 2358 Blast hits to 1759 proteins in 159 species: Archae - 2; Bacteria - 36; Metazoa - 1046; Fungi - 203; Plants - 157; Viruses - 72; Other Eukaryotes - 842 (source: NCBI BLink).
qI3C-21-A07-1	BnaA07g10620D	chrA07	10032566	10033523	AT1G22220	F-box family protein; CONTAINS InterPro DOMAIN/s: F-box domain, cyclin-like (InterPro:IPR001810); BEST Arabidopsis thaliana protein match is: F-box family protein (TAIR:AT1G78100.1); Has 155 Blast hits to 154 proteins in 12 species: Archae - 0; Bacteria - 0; Metazoa - 0; Fungi - 0; Plants - 155; Viruses - 0; Other Eukaryotes - 0 (source: NCBI BLink).
qI3C-21-A07-1	BnaA07g10630D	chrA07	10047296	10048875
qI3C-21-A07-1	BnaA07g10640D	chrA07	10049901	10051603	AT2G39490	F-box family protein; FUNCTIONS IN: molecular_function unknown; INVOLVED IN: biological_process unknown; LOCATED IN: endomembrane system; CONTAINS InterPro DOMAIN/s: F-box domain, cyclin-like (InterPro:IPR001810), F-box domain, Skp2-like (InterPro:IPR022364); Has 107 Blast hits to 102 proteins in 10 species: Archae - 0; Bacteria - 0; Metazoa - 0; Fungi - 0; Plants - 107; Viruses - 0; Other Eukary…
qI3C-21-A07-1	BnaA07g10650D	chrA07	10054146	10056711	AT1G22200	Endoplasmic reticulum vesicle transporter protein; FUNCTIONS IN: molecular_function unknown; INVOLVED IN: biological_process unknown; LOCATED IN: endoplasmic reticulum; EXPRESSED IN: 24 plant structures; EXPRESSED DURING: 15 growth stages; CONTAINS InterPro DOMAIN/s: Protein of unknown function DUF1692 (InterPro:IPR012936); BEST Arabidopsis thaliana protein match is: Endoplasmic reticulum vesicle…
qI3C-21-A07-1	BnaA07g10660D	chrA07	10058300	10058618
qI3C-21-A07-1	BnaA07g10670D	chrA07	10065245	10066337	AT1G22160	Protein of unknown function (DUF581); CONTAINS InterPro DOMAIN/s: Protein of unknown function DUF581 (InterPro:IPR007650); BEST Arabidopsis thaliana protein match is: Protein of unknown function (DUF581) (TAIR:AT1G78020.1); Has 511 Blast hits to 511 proteins in 19 species: Archae - 0; Bacteria - 0; Metazoa - 0; Fungi - 0; Plants - 511; Viruses - 0; Other Eukaryotes - 0 (source: NCBI BLink).
qI3C-21-A07-1	BnaA07g10680D	chrA07	10069588	10071481	AT1G22130	AGAMOUS-like 104 (AGL104); FUNCTIONS IN: DNA binding, sequence-specific DNA binding transcription factor activity; INVOLVED IN: pollen development; LOCATED IN: nucleus; EXPRESSED IN: 6 plant structures; EXPRESSED DURING: L mature pollen stage, M germinated pollen stage, 4 anthesis, petal differentiation and expansion stage; CONTAINS InterPro DOMAIN/s: Transcription factor, MADS-box (InterPro:IPR0…
qI3C-21-A07-1	BnaA07g10690D	chrA07	10075065	10077546	AT1G22120	unknown protein; Has 30201 Blast hits to 17322 proteins in 780 species: Archae - 12; Bacteria - 1396; Metazoa - 17338; Fungi - 3422; Plants - 5037; Viruses - 0; Other Eukaryotes - 2996 (source: NCBI BLink).
qI3C-21-A07-1	BnaA07g10700D	chrA07	10081432	10082305	AT1G22110	structural constituent of ribosome; FUNCTIONS IN: structural constituent of ribosome; INVOLVED IN: translation; LOCATED IN: ribosome, intracellular, chloroplast; EXPRESSED IN: 7 plant structures; EXPRESSED DURING: L mature pollen stage, M germinated pollen stage, 4 anthesis, petal differentiation and expansion stage; CONTAINS InterPro DOMAIN/s: Protein of unknown function DUF3049 (InterPro:IPR021…
qI3C-21-A07-1	BnaA07g10710D	chrA07	10088554	10090850	AT1G52950	Nucleic acid-binding, OB-fold-like protein; CONTAINS InterPro DOMAIN/s: Nucleic acid-binding, OB-fold-like (InterPro:IPR016027), Nucleic acid-binding, OB-fold (InterPro:IPR012340), Protein of unknown function DUF223 (InterPro:IPR003871), Replication factor A, C-terminal (InterPro:IPR013955); BEST Arabidopsis thaliana protein match is: Nucleic acid-binding, OB-fold-like protein (TAIR:AT2G05642.1);…
qI3C-21-A07-1	BnaA07g10720D	chrA07	10099889	10100715	AT1G22050	membrane-anchored ubiquitin-fold protein 6 precursor (MUB6); CONTAINS InterPro DOMAIN/s: Membrane-anchored ubiquitin-fold protein, HCG-1 (InterPro:IPR017000), Ubiquitin supergroup (InterPro:IPR019955); BEST Arabidopsis thaliana protein match is: membrane-anchored ubiquitin-fold protein 5 precursor (TAIR:AT1G77870.1); Has 161 Blast hits to 161 proteins in 22 species: Archae - 0; Bacteria - 0; Meta…
qI3C-21-A07-1	BnaA07g10730D	chrA07	10109302	10110115	AT1G22040	Galactose oxidase/kelch repeat superfamily protein; FUNCTIONS IN: molecular_function unknown; INVOLVED IN: N-terminal protein myristoylation; LOCATED IN: chloroplast; EXPRESSED IN: 23 plant structures; EXPRESSED DURING: 13 growth stages; CONTAINS InterPro DOMAIN/s: F-box domain, cyclin-like (InterPro:IPR001810), Galactose oxidase/kelch, beta-propeller (InterPro:IPR011043), Kelch repeat type 1 (In…
qI3C-21-A07-1	BnaA07g10740D	chrA07	10110168	10110706	AT1G22040	Galactose oxidase/kelch repeat superfamily protein; FUNCTIONS IN: molecular_function unknown; INVOLVED IN: N-terminal protein myristoylation; LOCATED IN: chloroplast; EXPRESSED IN: 23 plant structures; EXPRESSED DURING: 13 growth stages; CONTAINS InterPro DOMAIN/s: F-box domain, cyclin-like (InterPro:IPR001810), Galactose oxidase/kelch, beta-propeller (InterPro:IPR011043), Kelch repeat type 1 (In…
qI3C-21-A07-1	BnaA07g10750D	chrA07	10112248	10114024	AT1G02090	FUSCA 5 (FUS5); CONTAINS InterPro DOMAIN/s: Proteasome component (PCI) domain (InterPro:IPR000717); Has 689 Blast hits to 689 proteins in 163 species: Archae - 0; Bacteria - 0; Metazoa - 405; Fungi - 166; Plants - 80; Viruses - 0; Other Eukaryotes - 38 (source: NCBI BLink).
qI3C-21-A07-1	BnaA07g10760D	chrA07	10117046	10119387	AT1G22015	DD46; FUNCTIONS IN: transferase activity, transferring hexosyl groups, galactosyltransferase activity; INVOLVED IN: protein amino acid glycosylation; LOCATED IN: endomembrane system, membrane; EXPRESSED IN: 6 plant structures; EXPRESSED DURING: 4 anthesis, C globular stage, petal differentiation and expansion stage; CONTAINS InterPro DOMAIN/s: Glycosyl transferase, family 31 (InterPro:IPR002659);…
qI3C-21-A07-1	BnaA07g10770D	chrA07	10129310	10131376	AT1G21970	LEAFY COTYLEDON 1 (LEC1); FUNCTIONS IN: transcription activator activity, sequence-specific DNA binding transcription factor activity; INVOLVED IN: in 6 processes; LOCATED IN: nucleus, intracellular; EXPRESSED IN: seed, endosperm, cultured somatic embryo; EXPRESSED DURING: C globular stage, B proembryo stage, D bilateral stage, E expanded cotyledon stage; CONTAINS InterPro DOMAIN/s: Transcription…
qI3C-21-A07-1	BnaA07g10780D	chrA07	10132298	10132824	AT1G21930	unknown protein; BEST Arabidopsis thaliana protein match is: unknown protein (TAIR:AT3G42150.3); Has 43 Blast hits to 43 proteins in 13 species: Archae - 0; Bacteria - 0; Metazoa - 0; Fungi - 0; Plants - 43; Viruses - 0; Other Eukaryotes - 0 (source: NCBI BLink).
qI3C-21-A07-1	BnaA07g10790D	chrA07	10137900	10139435	AT1G21920	Histone H3 K4-specific methyltransferase SET7/9 family protein; CONTAINS InterPro DOMAIN/s: MORN motif (InterPro:IPR003409); BEST Arabidopsis thaliana protein match is: Histone H3 K4-specific methyltransferase SET7/9 family protein (TAIR:AT1G77660.1); Has 24355 Blast hits to 6247 proteins in 541 species: Archae - 0; Bacteria - 3533; Metazoa - 3700; Fungi - 215; Plants - 2241; Viruses - 0; Other E…
qI3C-21-A07-1	BnaA07g10800D	chrA07	10150922	10151591	AT1G21910	Integrase-type DNA-binding superfamily protein; FUNCTIONS IN: DNA binding, sequence-specific DNA binding transcription factor activity; INVOLVED IN: regulation of transcription, DNA-dependent; LOCATED IN: nucleus, chloroplast; EXPRESSED IN: 22 plant structures; EXPRESSED DURING: 13 growth stages; CONTAINS InterPro DOMAIN/s: DNA-binding, integrase-type (InterPro:IPR016177), Pathogenesis-related tr…
qI3C-21-A07-1	BnaA07g10810D	chrA07	10153896	10154804
qI3C-21-A07-1	BnaA07g10820D	chrA07	10165489	10167012	AT1G02970	WEE1 kinase homolog (WEE1); CONTAINS InterPro DOMAIN/s: Protein kinase, ATP binding site (InterPro:IPR017441), Protein kinase, catalytic domain (InterPro:IPR000719), Serine/threonine-protein kinase-like domain (InterPro:IPR017442), Protein kinase-like domain (InterPro:IPR011009), Serine/threonine-protein kinase, active site (InterPro:IPR008271); BEST Arabidopsis thaliana protein match is: Protein…
qI3C-21-A07-1	BnaA07g10830D	chrA07	10188899	10191539	AT1G21890	nodulin MtN21 /EamA-like transporter family protein; LOCATED IN: membrane; EXPRESSED IN: inflorescence meristem, flower; EXPRESSED DURING: petal differentiation and expansion stage; CONTAINS InterPro DOMAIN/s: Protein of unknown function DUF6, transmembrane (InterPro:IPR000620); BEST Arabidopsis thaliana protein match is: nodulin MtN21 /EamA-like transporter family protein (TAIR:AT4G08300.1); Has…
qI3C-21-A07-1	BnaA07g10840D	chrA07	10194406	10195316	AT1G21840	urease accessory protein F (UREF); FUNCTIONS IN: nickel ion binding; INVOLVED IN: nitrogen compound metabolic process, positive regulation of metalloenzyme activity; LOCATED IN: cellular_component unknown; EXPRESSED IN: 23 plant structures; EXPRESSED DURING: 13 growth stages; CONTAINS InterPro DOMAIN/s: Urease accessory protein UreF (InterPro:IPR002639); Has 962 Blast hits to 961 proteins in 436 …
qI3C-21-A07-1	BnaA07g10850D	chrA07	10212448	10217072
qI3C-21-A07-1	BnaA07g10860D	chrA07	10217516	10218848	AT1G21830	unknown protein; CONTAINS InterPro DOMAIN/s: Protein of unknown function DUF740 (InterPro:IPR008004); BEST Arabidopsis thaliana protein match is: unknown protein (TAIR:AT1G44608.1); Has 49 Blast hits to 49 proteins in 12 species: Archae - 0; Bacteria - 0; Metazoa - 0; Fungi - 0; Plants - 49; Viruses - 0; Other Eukaryotes - 0 (source: NCBI BLink).
qI3C-21-A07-1	BnaA07g10870D	chrA07	10225268	10227681	AT1G21750	PDI-like 1-1 (PDIL1-1); FUNCTIONS IN: protein disulfide isomerase activity; INVOLVED IN: in 6 processes; LOCATED IN: in 8 components; EXPRESSED IN: 29 plant structures; EXPRESSED DURING: 16 growth stages; CONTAINS InterPro DOMAIN/s: Disulphide isomerase (InterPro:IPR005788), Thioredoxin fold (InterPro:IPR012335), Thioredoxin domain (InterPro:IPR013766), Thioredoxin, conserved site (InterPro:IPR01…
qI3C-21-A07-1	BnaA07g10880D	chrA07	10228088	10228761	AT1G21722	unknown protein; FUNCTIONS IN: molecular_function unknown; INVOLVED IN: biological_process unknown; LOCATED IN: cellular_component unknown; BEST Arabidopsis thaliana protein match is: unknown protein (TAIR:AT1G78922.1); Has 47 Blast hits to 47 proteins in 13 species: Archae - 0; Bacteria - 0; Metazoa - 1; Fungi - 1; Plants - 42; Viruses - 0; Other Eukaryotes - 3 (source: NCBI BLink).
qI3C-21-A07-1	BnaA07g10890D	chrA07	10228869	10230811	AT1G21720	proteasome beta subunit C1 (PBC1); FUNCTIONS IN: peptidase activity, endopeptidase activity, threonine-type endopeptidase activity; INVOLVED IN: ubiquitin-dependent protein catabolic process; LOCATED IN: proteasome core complex, proteasome complex, plasma membrane; EXPRESSED IN: 23 plant structures; EXPRESSED DURING: 14 growth stages; CONTAINS InterPro DOMAIN/s: Proteasome, beta-type subunit, con…
qI3C-21-A07-1	BnaA07g10900D	chrA07	10232449	10233052	AT1G21695	hydroxyproline-rich glycoprotein family protein; BEST Arabidopsis thaliana protein match is: unknown protein (TAIR:AT1G77400.1); Has 5872 Blast hits to 1129 proteins in 201 species: Archae - 0; Bacteria - 86; Metazoa - 581; Fungi - 299; Plants - 356; Viruses - 57; Other Eukaryotes - 4493 (source: NCBI BLink).
qI3C-21-A07-1	BnaA07g10910D	chrA07	10235813	10238854	AT1G21660	Chaperone DnaJ-domain superfamily protein; FUNCTIONS IN: heat shock protein binding; LOCATED IN: cellular_component unknown; EXPRESSED IN: 24 plant structures; EXPRESSED DURING: 15 growth stages; CONTAINS InterPro DOMAIN/s: Heat shock protein DnaJ, N-terminal (InterPro:IPR001623); BEST Arabidopsis thaliana protein match is: Chaperone DnaJ-domain superfamily protein (TAIR:AT4G12770.1); Has 3482 Bl…
qI3C-21-A07-1	BnaA07g10920D	chrA07	10239458	10240783	AT1G77350	unknown protein; FUNCTIONS IN: molecular_function unknown; INVOLVED IN: biological_process unknown; LOCATED IN: endomembrane system; EXPRESSED IN: 23 plant structures; EXPRESSED DURING: 13 growth stages; CONTAINS InterPro DOMAIN/s: Protein of unknown function KRTCAP2 (InterPro:IPR018614); Has 35333 Blast hits to 34131 proteins in 2444 species: Archae - 798; Bacteria - 22429; Metazoa - 974; Fungi …
qI3C-21-A07-1	BnaA07g10930D	chrA07	10241834	10247695	AT1G21630	Calcium-binding EF hand family protein; FUNCTIONS IN: calcium ion binding; LOCATED IN: cytosol; EXPRESSED IN: 24 plant structures; EXPRESSED DURING: 15 growth stages; CONTAINS InterPro DOMAIN/s: EF-HAND 2 (InterPro:IPR018249), EPS15 homology (EH) (InterPro:IPR000261), Calcium-binding EF-hand (InterPro:IPR002048), EF-hand-like domain (InterPro:IPR011992); BEST Arabidopsis thaliana protein match is…
qI3C-21-A07-1	BnaA07g10940D	chrA07	10255492	10255852	AT1G17980	poly(A) polymerase 1 (PAPS1); CONTAINS InterPro DOMAIN/s: Poly(A) polymerase (InterPro:IPR014492), Poly(A) polymerase, central domain (InterPro:IPR007012), Nucleotidyltransferase, class I, C-terminal-like (InterPro:IPR011068), Nucleotidyl transferase domain (InterPro:IPR002934), Poly(A) polymerase, RNA-binding domain (InterPro:IPR007010); BEST Arabidopsis thaliana protein match is: nuclear poly(a…
qI3C-21-A07-1	BnaA07g10950D	chrA07	10256342	10258066
qI3C-21-A07-1	BnaA07g10960D	chrA07	10258801	10259011	AT1G21528	unknown protein; Has 2 Blast hits to 2 proteins in 1 species: Archae - 0; Bacteria - 0; Metazoa - 0; Fungi - 0; Plants - 2; Viruses - 0; Other Eukaryotes - 0 (source: NCBI BLink).
qI3C-21-A07-1	BnaA07g10970D	chrA07	10265793	10267357
qI3C-21-A07-1	BnaA07g10980D	chrA07	10269621	10271169
qI3C-21-A07-1	BnaA07g10990D	chrA07	10281848	10282058
qI3C-21-A07-1	BnaA07g11000D	chrA07	10296219	10296429
qI3C-21-A07-1	BnaA07g11010D	chrA07	10303141	10303309	AT1G21520	unknown protein; Has 9 Blast hits to 9 proteins in 2 species: Archae - 0; Bacteria - 0; Metazoa - 0; Fungi - 0; Plants - 9; Viruses - 0; Other Eukaryotes - 0 (source: NCBI BLink).
qI3C-21-A07-1	BnaA07g11020D	chrA07	10389640	10392054	AT1G21230	wall associated kinase 5 (WAK5); FUNCTIONS IN: protein serine/threonine kinase activity, kinase activity; INVOLVED IN: protein amino acid phosphorylation; LOCATED IN: plasma membrane; CONTAINS InterPro DOMAIN/s: EGF-like calcium-binding (InterPro:IPR001881), EGF-like, type 3 (InterPro:IPR000742), Serine-threonine/tyrosine-protein kinase (InterPro:IPR001245), Protein kinase-like domain (InterPro:I…
qI3C-21-A07-1	BnaA07g11030D	chrA07	10393267	10393774	AT1G21210	wall associated kinase 4 (WAK4); FUNCTIONS IN: protein serine/threonine kinase activity, protein kinase activity, ATP binding, calcium ion binding; INVOLVED IN: protein amino acid phosphorylation, unidimensional cell growth, lateral root development; LOCATED IN: plasma membrane; EXPRESSED IN: root, trichome; CONTAINS InterPro DOMAIN/s: EGF-like calcium-binding (InterPro:IPR001881), EGF-like, type…
qI3C-21-A07-1	BnaA07g11040D	chrA07	10393839	10395721	AT1G21230	wall associated kinase 5 (WAK5); FUNCTIONS IN: protein serine/threonine kinase activity, kinase activity; INVOLVED IN: protein amino acid phosphorylation; LOCATED IN: plasma membrane; CONTAINS InterPro DOMAIN/s: EGF-like calcium-binding (InterPro:IPR001881), EGF-like, type 3 (InterPro:IPR000742), Serine-threonine/tyrosine-protein kinase (InterPro:IPR001245), Protein kinase-like domain (InterPro:I…
qI3C-21-A07-1	BnaA07g11050D	chrA07	10399646	10401786	AT1G21140	Vacuolar iron transporter (VIT) family protein; CONTAINS InterPro DOMAIN/s: Protein of unknown function DUF125, transmembrane (InterPro:IPR008217); BEST Arabidopsis thaliana protein match is: Vacuolar iron transporter (VIT) family protein (TAIR:AT3G43660.1); Has 1867 Blast hits to 1856 proteins in 645 species: Archae - 60; Bacteria - 1279; Metazoa - 0; Fungi - 103; Plants - 211; Viruses - 0; Othe…
qI3C-21-A07-1	BnaA07g11060D	chrA07	10417317	10418638	AT1G21100	O-methyltransferase family protein; FUNCTIONS IN: methyltransferase activity, O-methyltransferase activity, protein dimerization activity; LOCATED IN: cytosol; EXPRESSED IN: stem, cotyledon, hypocotyl, root, leaf; EXPRESSED DURING: LP.04 four leaves visible; CONTAINS InterPro DOMAIN/s: Winged helix-turn-helix transcription repressor DNA-binding (InterPro:IPR011991), Plant methyltransferase dimeri…
qI3C-21-A07-1	BnaA07g11070D	chrA07	10420376	10421893	AT1G21100	O-methyltransferase family protein; FUNCTIONS IN: methyltransferase activity, O-methyltransferase activity, protein dimerization activity; LOCATED IN: cytosol; EXPRESSED IN: stem, cotyledon, hypocotyl, root, leaf; EXPRESSED DURING: LP.04 four leaves visible; CONTAINS InterPro DOMAIN/s: Winged helix-turn-helix transcription repressor DNA-binding (InterPro:IPR011991), Plant methyltransferase dimeri…
qI3C-21-A07-1	BnaA07g11080D	chrA07	10425491	10426829	AT1G21120	O-methyltransferase family protein; FUNCTIONS IN: methyltransferase activity, O-methyltransferase activity, protein dimerization activity; LOCATED IN: cytosol; EXPRESSED IN: 9 plant structures; EXPRESSED DURING: LP.04 four leaves visible, LP.10 ten leaves visible, LP.08 eight leaves visible; CONTAINS InterPro DOMAIN/s: Winged helix-turn-helix transcription repressor DNA-binding (InterPro:IPR01199…
qI3C-21-A07-1	BnaA07g11090D	chrA07	10427446	10429124	AT1G21090	Cupredoxin superfamily protein; CONTAINS InterPro DOMAIN/s: Cupredoxin (InterPro:IPR008972); Has 232 Blast hits to 228 proteins in 41 species: Archae - 0; Bacteria - 4; Metazoa - 16; Fungi - 9; Plants - 195; Viruses - 0; Other Eukaryotes - 8 (source: NCBI BLink).
qI3C-21-A07-1	BnaA07g11100D	chrA07	10430800	10431544	AT1G21080	DNAJ heat shock N-terminal domain-containing protein; FUNCTIONS IN: unfolded protein binding, heat shock protein binding; INVOLVED IN: protein folding; LOCATED IN: cellular_component unknown; EXPRESSED IN: 23 plant structures; EXPRESSED DURING: 15 growth stages; CONTAINS InterPro DOMAIN/s: Molecular chaperone, heat shock protein, Hsp40, DnaJ (InterPro:IPR015609), Heat shock protein DnaJ, N-termin…
qI3C-21-A07-1	BnaA07g11110D	chrA07	10437817	10438720	AT1G21050	Protein of unknown function, DUF617; CONTAINS InterPro DOMAIN/s: Protein of unknown function DUF617, plant (InterPro:IPR006460); BEST Arabidopsis thaliana protein match is: Protein of unknown function, DUF617 (TAIR:AT1G76610.1); Has 257 Blast hits to 256 proteins in 14 species: Archae - 0; Bacteria - 0; Metazoa - 0; Fungi - 0; Plants - 257; Viruses - 0; Other Eukaryotes - 0 (source: NCBI BLink).
qI3C-21-A07-1	BnaA07g11120D	chrA07	10447442	10448066	AT1G21010	unknown protein; FUNCTIONS IN: molecular_function unknown; INVOLVED IN: N-terminal protein myristoylation; LOCATED IN: cellular_component unknown; EXPRESSED IN: 24 plant structures; EXPRESSED DURING: 14 growth stages; BEST Arabidopsis thaliana protein match is: unknown protein (TAIR:AT1G76600.1); Has 206 Blast hits to 206 proteins in 13 species: Archae - 0; Bacteria - 0; Metazoa - 0; Fungi - 0; P…
qI3C-21-A07-1	BnaA07g11130D	chrA07	10457828	10459092	AT1G21000	PLATZ transcription factor family protein; CONTAINS InterPro DOMAIN/s: Protein of unknown function DUF597 (InterPro:IPR006734); BEST Arabidopsis thaliana protein match is: PLATZ transcription factor family protein (TAIR:AT1G76590.1); Has 403 Blast hits to 403 proteins in 26 species: Archae - 0; Bacteria - 0; Metazoa - 0; Fungi - 0; Plants - 403; Viruses - 0; Other Eukaryotes - 0 (source: NCBI BLi…
qI3C-21-A07-1	BnaA07g11140D	chrA07	10471305	10472890	AT1G20990	Cysteine/Histidine-rich C1 domain family protein; LOCATED IN: chloroplast; CONTAINS InterPro DOMAIN/s: DC1 (InterPro:IPR004146), C1-like (InterPro:IPR011424); BEST Arabidopsis thaliana protein match is: Cysteine/Histidine-rich C1 domain family protein (TAIR:AT2G16050.1); Has 1603 Blast hits to 716 proteins in 35 species: Archae - 0; Bacteria - 2; Metazoa - 20; Fungi - 0; Plants - 1573; Viruses - …
qI3C-21-A07-1	BnaA07g11150D	chrA07	10476332	10483288	AT1G20960	embryo defective 1507 (emb1507); FUNCTIONS IN: in 6 functions; INVOLVED IN: embryo development ending in seed dormancy; EXPRESSED IN: 24 plant structures; EXPRESSED DURING: 13 growth stages; CONTAINS InterPro DOMAIN/s: ATPase, AAA+ type, core (InterPro:IPR003593), DNA/RNA helicase, DEAD/DEAH box type, N-terminal (InterPro:IPR011545), Sec63 domain (InterPro:IPR004179), Sec63 domain, subgroup (Inte…
qI3C-21-A07-1	BnaA07g11160D	chrA07	10483351	10485084	AT1G20960	embryo defective 1507 (emb1507); FUNCTIONS IN: in 6 functions; INVOLVED IN: embryo development ending in seed dormancy; EXPRESSED IN: 24 plant structures; EXPRESSED DURING: 13 growth stages; CONTAINS InterPro DOMAIN/s: ATPase, AAA+ type, core (InterPro:IPR003593), DNA/RNA helicase, DEAD/DEAH box type, N-terminal (InterPro:IPR011545), Sec63 domain (InterPro:IPR004179), Sec63 domain, subgroup (Inte…
qI3C-21-A07-1	BnaA07g11170D	chrA07	10490445	10491694	AT4G10480	Nascent polypeptide-associated complex (NAC), alpha subunit family protein; FUNCTIONS IN: molecular_function unknown; INVOLVED IN: biological_process unknown; LOCATED IN: cellular_component unknown; EXPRESSED IN: 24 plant structures; EXPRESSED DURING: 13 growth stages; CONTAINS InterPro DOMAIN/s: Ubiquitin-associated/translation elongation factor EF1B, N-terminal (InterPro:IPR000449), Nascent pol…
qI3C-21-A07-1	BnaA07g11180D	chrA07	10494621	10496350	AT1G20930	cyclin-dependent kinase B2;2 (CDKB2;2); CONTAINS InterPro DOMAIN/s: Protein kinase, ATP binding site (InterPro:IPR017441), Protein kinase, catalytic domain (InterPro:IPR000719), Serine/threonine-protein kinase domain (InterPro:IPR002290), Serine/threonine-protein kinase-like domain (InterPro:IPR017442), Protein kinase-like domain (InterPro:IPR011009), Serine/threonine-protein kinase, active site …
qI3C-21-A07-1	BnaA07g11190D	chrA07	10510105	10512819	AT1G20910	ARID/BRIGHT DNA-binding domain-containing protein; FUNCTIONS IN: sequence-specific DNA binding transcription factor activity; INVOLVED IN: regulation of transcription; LOCATED IN: intracellular; EXPRESSED IN: 19 plant structures; EXPRESSED DURING: 7 growth stages; CONTAINS InterPro DOMAIN/s: Heat shock protein Hsp20 (InterPro:IPR002068), HSP20-like chaperone (InterPro:IPR008978), ARID/BRIGHT DNA-…
qI3C-21-A07-1	BnaA07g11200D	chrA07	10515216	10516149	AT1G20900	ESCAROLA (ESC); CONTAINS InterPro DOMAIN/s: Protein of unknown function DUF296 (InterPro:IPR005175), Predicted AT-hook DNA-binding (InterPro:IPR014476); BEST Arabidopsis thaliana protein match is: Predicted AT-hook DNA-binding family protein (TAIR:AT1G76500.1); Has 2335 Blast hits to 2120 proteins in 205 species: Archae - 0; Bacteria - 577; Metazoa - 531; Fungi - 95; Plants - 869; Viruses - 15; O…
qI3C-21-A07-1	BnaA07g11210D	chrA07	10527129	10528364	AT1G20890	unknown protein; FUNCTIONS IN: molecular_function unknown; INVOLVED IN: biological_process unknown; LOCATED IN: endomembrane system; EXPRESSED IN: 24 plant structures; EXPRESSED DURING: 14 growth stages; BEST Arabidopsis thaliana protein match is: unknown protein (TAIR:AT1G76480.2); Has 33 Blast hits to 33 proteins in 11 species: Archae - 0; Bacteria - 0; Metazoa - 2; Fungi - 0; Plants - 31; Viru…
qI3C-21-A07-1	BnaA07g11220D	chrA07	10529714	10531272	AT1G76460	RNA-binding (RRM/RBD/RNP motifs) family protein; FUNCTIONS IN: RNA binding, nucleotide binding, nucleic acid binding; INVOLVED IN: biological_process unknown; LOCATED IN: cellular_component unknown; EXPRESSED IN: 23 plant structures; EXPRESSED DURING: 13 growth stages; CONTAINS InterPro DOMAIN/s: RNA recognition motif, RNP-1 (InterPro:IPR000504), Nucleotide-binding, alpha-beta plait (InterPro:IPR…
qI3C-21-A07-1	BnaA07g11230D	chrA07	10534162	10535616	AT1G20870	HSP20-like chaperones superfamily protein; CONTAINS InterPro DOMAIN/s: HSP20-like chaperone (InterPro:IPR008978); BEST Arabidopsis thaliana protein match is: HSP20-like chaperones superfamily protein (TAIR:AT1G54850.1); Has 109 Blast hits to 81 proteins in 18 species: Archae - 0; Bacteria - 0; Metazoa - 1; Fungi - 0; Plants - 99; Viruses - 0; Other Eukaryotes - 9 (source: NCBI BLink).
qI3C-21-A07-1	BnaA07g11240D	chrA07	10535915	10537433	AT1G20850	xylem cysteine peptidase 2 (XCP2); FUNCTIONS IN: cysteine-type peptidase activity, peptidase activity; INVOLVED IN: proteolysis, developmental programmed cell death; LOCATED IN: cell wall; EXPRESSED IN: 23 plant structures; EXPRESSED DURING: 13 growth stages; CONTAINS InterPro DOMAIN/s: Peptidase C1A, papain (InterPro:IPR013128), Proteinase inhibitor I29, cathepsin propeptide (InterPro:IPR013201)…
qI3C-21-A07-1	BnaA07g11250D	chrA07	10541725	10542368	AT1G20823	RING/U-box superfamily protein; FUNCTIONS IN: zinc ion binding; INVOLVED IN: response to chitin; EXPRESSED IN: 22 plant structures; EXPRESSED DURING: 13 growth stages; CONTAINS InterPro DOMAIN/s: Zinc finger, RING-type (InterPro:IPR001841), Zinc finger, C3HC4 RING-type (InterPro:IPR018957); BEST Arabidopsis thaliana protein match is: RING/U-box superfamily protein (TAIR:AT1G76410.1); Has 9063 Bla…
qI3C-21-A07-1	BnaA07g11260D	chrA07	10544104	10544440
qI3C-21-A07-1	BnaA07g11270D	chrA07	10548793	10552920	AT1G20780	senescence-associated E3 ubiquitin ligase 1 (SAUL1); FUNCTIONS IN: ubiquitin-protein ligase activity; INVOLVED IN: regulation of chlorophyll catabolic process, regulation of chlorophyll biosynthetic process, leaf senescence, regulation of abscisic acid biosynthetic process; LOCATED IN: plasma membrane; EXPRESSED IN: 9 plant structures; EXPRESSED DURING: 7 growth stages; CONTAINS InterPro DOMAIN/s…
qI3C-21-A07-1	BnaA07g11280D	chrA07	10553222	10554680	AT1G20770	unknown protein; Has 59 Blast hits to 59 proteins in 24 species: Archae - 0; Bacteria - 0; Metazoa - 26; Fungi - 4; Plants - 29; Viruses - 0; Other Eukaryotes - 0 (source: NCBI BLink).
qI3C-21-A07-1	BnaA07g11290D	chrA07	10554870	10559705	AT1G20760	Calcium-binding EF hand family protein; FUNCTIONS IN: calcium ion binding; LOCATED IN: plasma membrane; EXPRESSED IN: 24 plant structures; EXPRESSED DURING: 15 growth stages; CONTAINS InterPro DOMAIN/s: EF-HAND 2 (InterPro:IPR018249), EPS15 homology (EH) (InterPro:IPR000261), EF-hand-like domain (InterPro:IPR011992), Calcium-binding EF-hand (InterPro:IPR002048); BEST Arabidopsis thaliana protein …
qI3C-21-A07-1	BnaA07g11300D	chrA07	10564934	10566728	AT1G20696	high mobility group B3 (HMGB3); FUNCTIONS IN: chromatin binding, structural constituent of chromatin, DNA binding, sequence-specific DNA binding transcription factor activity; INVOLVED IN: chromatin assembly or disassembly; LOCATED IN: chromatin; EXPRESSED IN: 24 plant structures; EXPRESSED DURING: 13 growth stages; CONTAINS InterPro DOMAIN/s: High mobility group, superfamily (InterPro:IPR009071)…
qI3C-21-A07-1	BnaA07g11310D	chrA07	10568806	10570838	AT1G20700	WUSCHEL related homeobox 14 (WOX14); CONTAINS InterPro DOMAIN/s: Homeobox (InterPro:IPR001356), Homeodomain-like (InterPro:IPR009057), Homeodomain-related (InterPro:IPR012287); BEST Arabidopsis thaliana protein match is: WUSCHEL related homeobox 10 (TAIR:AT1G20710.1); Has 657 Blast hits to 657 proteins in 86 species: Archae - 0; Bacteria - 0; Metazoa - 109; Fungi - 12; Plants - 530; Viruses - 0; …
qI3C-21-A07-1	BnaA07g11320D	chrA07	10579942	10583328	AT1G20670	DNA-binding bromodomain-containing protein; CONTAINS InterPro DOMAIN/s: Bromodomain, conserved site (InterPro:IPR018359), Bromodomain (InterPro:IPR001487); BEST Arabidopsis thaliana protein match is: DNA-binding bromodomain-containing protein (TAIR:AT1G76380.2); Has 11096 Blast hits to 8233 proteins in 323 species: Archae - 0; Bacteria - 121; Metazoa - 4363; Fungi - 1457; Plants - 677; Viruses - …
qI3C-21-A07-1	BnaA07g11330D	chrA07	10590164	10591514	AT1G20650	Protein kinase superfamily protein; FUNCTIONS IN: protein serine/threonine kinase activity, protein kinase activity, ATP binding; INVOLVED IN: protein amino acid phosphorylation; LOCATED IN: cellular_component unknown; EXPRESSED IN: 22 plant structures; EXPRESSED DURING: 13 growth stages; CONTAINS InterPro DOMAIN/s: Protein kinase, ATP binding site (InterPro:IPR017441), Protein kinase, catalytic …
qI3C-21-A07-1	BnaA07g11340D	chrA07	10591729	10594794	AT1G20640	Plant regulator RWP-RK family protein; CONTAINS InterPro DOMAIN/s: Octicosapeptide/Phox/Bem1p (InterPro:IPR000270), Plant regulator RWP-RK (InterPro:IPR003035); BEST Arabidopsis thaliana protein match is: Plant regulator RWP-RK family protein (TAIR:AT1G76350.1); Has 35333 Blast hits to 34131 proteins in 2444 species: Archae - 798; Bacteria - 22429; Metazoa - 974; Fungi - 991; Plants - 531; Viruse…
qI3C-21-A07-1	BnaA07g11350D	chrA07	10598864	10600108
qI3C-21-A07-1	BnaA07g11360D	chrA07	10601208	10604165	AT1G20630	catalase 1 (CAT1); FUNCTIONS IN: catalase activity, cobalt ion binding; INVOLVED IN: in 7 processes; LOCATED IN: mitochondrion, cytosolic ribosome, cell wall, peroxisome, chloroplast envelope; EXPRESSED IN: 26 plant structures; EXPRESSED DURING: 16 growth stages; CONTAINS InterPro DOMAIN/s: Catalase related subgroup (InterPro:IPR018028), Catalase (InterPro:IPR002226), Catalase-like domain, haem-d…
qI3C-21-A07-1	BnaA07g11370D	chrA07	10604388	10610669	AT1G20620	catalase 3 (CAT3); FUNCTIONS IN: catalase activity, cobalt ion binding; INVOLVED IN: in 7 processes; LOCATED IN: in 11 components; EXPRESSED IN: 29 plant structures; EXPRESSED DURING: 17 growth stages; CONTAINS InterPro DOMAIN/s: Catalase-like domain, haem-dependent (InterPro:IPR020835), Catalase related subgroup (InterPro:IPR018028), Catalase (InterPro:IPR002226), Catalase, N-terminal (InterPro:…
qI3C-21-A07-1	BnaA07g11380D	chrA07	10613364	10614405	AT1G76340	golgi nucleotide sugar transporter 3 (GONST3); CONTAINS InterPro DOMAIN/s: Protein of unknown function DUF250 (InterPro:IPR004853); BEST Arabidopsis thaliana protein match is: golgi nucleotide sugar transporter 4 (TAIR:AT5G19980.1); Has 1377 Blast hits to 1372 proteins in 233 species: Archae - 0; Bacteria - 8; Metazoa - 324; Fungi - 246; Plants - 675; Viruses - 0; Other Eukaryotes - 124 (source: …
qI3C-21-A07-1	BnaA07g11390D	chrA07	10614806	10615302	AT1G20580	Small nuclear ribonucleoprotein family protein; FUNCTIONS IN: molecular_function unknown; LOCATED IN: nucleolus, nucleus, small nucleolar ribonucleoprotein complex; EXPRESSED IN: 22 plant structures; EXPRESSED DURING: 13 growth stages; CONTAINS InterPro DOMAIN/s: Like-Sm ribonucleoprotein (LSM) domain (InterPro:IPR001163), Like-Sm ribonucleoprotein (LSM) domain, eukaryotic/archaea-type (InterPro:…
qI3C-21-A07-1	BnaA07g11400D	chrA07	10615455	10617326	AT1G20575	Nucleotide-diphospho-sugar transferases superfamily protein; CONTAINS InterPro DOMAIN/s: Glycosyl transferase, family 2 (InterPro:IPR001173); BEST Arabidopsis thaliana protein match is: Nucleotide-diphospho-sugar transferases superfamily protein (TAIR:AT2G39630.1); Has 22705 Blast hits to 22656 proteins in 2589 species: Archae - 933; Bacteria - 16103; Metazoa - 288; Fungi - 260; Plants - 98; Viru…
qI3C-21-A07-1	BnaA07g11410D	chrA07	10618810	10619053	AT1G20530	Protein of unknown function (DUF630 and DUF632); FUNCTIONS IN: molecular_function unknown; INVOLVED IN: N-terminal protein myristoylation; LOCATED IN: cellular_component unknown; EXPRESSED IN: shoot apex, embryo, flower; EXPRESSED DURING: petal differentiation and expansion stage, D bilateral stage; CONTAINS InterPro DOMAIN/s: Protein of unknown function DUF630 (InterPro:IPR006868), Protein of un…
qI3C-21-A07-1	BnaA07g11420D	chrA07	10623457	10626165	AT1G20500	AMP-dependent synthetase and ligase family protein; FUNCTIONS IN: 4-coumarate-CoA ligase activity; INVOLVED IN: phenylpropanoid metabolic process, metabolic process; CONTAINS InterPro DOMAIN/s: AMP-binding, conserved site (InterPro:IPR020845), AMP-dependent synthetase/ligase (InterPro:IPR000873); BEST Arabidopsis thaliana protein match is: AMP-dependent synthetase and ligase family protein (TAIR:…
qI3C-21-A07-1	BnaA07g11430D	chrA07	10631596	10634251	AT1G20500	AMP-dependent synthetase and ligase family protein; FUNCTIONS IN: 4-coumarate-CoA ligase activity; INVOLVED IN: phenylpropanoid metabolic process, metabolic process; CONTAINS InterPro DOMAIN/s: AMP-binding, conserved site (InterPro:IPR020845), AMP-dependent synthetase/ligase (InterPro:IPR000873); BEST Arabidopsis thaliana protein match is: AMP-dependent synthetase and ligase family protein (TAIR:…
qI3C-21-A07-1	BnaA07g11440D	chrA07	10635473	10635990	AT1G20470	SAUR-like auxin-responsive protein family ; CONTAINS InterPro DOMAIN/s: Auxin responsive SAUR protein (InterPro:IPR003676); BEST Arabidopsis thaliana protein match is: SAUR-like auxin-responsive protein family (TAIR:AT1G76190.1); Has 1315 Blast hits to 1299 proteins in 26 species: Archae - 0; Bacteria - 0; Metazoa - 0; Fungi - 0; Plants - 1314; Viruses - 0; Other Eukaryotes - 1 (source: NCBI BLin…
qI3C-21-A07-1	BnaA07g11450D	chrA07	10640881	10642008	AT1G20450	EARLY RESPONSIVE TO DEHYDRATION 10 (ERD10); CONTAINS InterPro DOMAIN/s: Dehydrin (InterPro:IPR000167); BEST Arabidopsis thaliana protein match is: cold-regulated 47 (TAIR:AT1G20440.1); Has 8140 Blast hits to 5021 proteins in 461 species: Archae - 16; Bacteria - 327; Metazoa - 2363; Fungi - 375; Plants - 2004; Viruses - 65; Other Eukaryotes - 2990 (source: NCBI BLink).
qI3C-21-A07-1	BnaA07g11460D	chrA07	10644433	10645235	AT1G20430	unknown protein; Has 29 Blast hits to 29 proteins in 10 species: Archae - 0; Bacteria - 0; Metazoa - 0; Fungi - 0; Plants - 29; Viruses - 0; Other Eukaryotes - 0 (source: NCBI BLink).
qI3C-21-A07-1	BnaA07g11470D	chrA07	10645802	10646925	AT1G20410	Pseudouridine synthase family protein; FUNCTIONS IN: pseudouridine synthase activity, RNA binding; INVOLVED IN: pseudouridine synthesis, RNA modification; LOCATED IN: cellular_component unknown; EXPRESSED IN: 22 plant structures; EXPRESSED DURING: 13 growth stages; CONTAINS InterPro DOMAIN/s: Pseudouridine synthase, catalytic domain (InterPro:IPR020103); Has 545 Blast hits to 513 proteins in 206 …
qI3C-21-A07-1	BnaA07g11480D	chrA07	10653340	10655910	AT1G20410	Pseudouridine synthase family protein; FUNCTIONS IN: pseudouridine synthase activity, RNA binding; INVOLVED IN: pseudouridine synthesis, RNA modification; LOCATED IN: cellular_component unknown; EXPRESSED IN: 22 plant structures; EXPRESSED DURING: 13 growth stages; CONTAINS InterPro DOMAIN/s: Pseudouridine synthase, catalytic domain (InterPro:IPR020103); Has 545 Blast hits to 513 proteins in 206 …
qI3C-21-A07-1	BnaA07g11490D	chrA07	10667687	10669070	AT1G20730	Protein of unknown function (DUF833); CONTAINS InterPro DOMAIN/s: Protein of unknown function DUF833 (InterPro:IPR008551); BEST Arabidopsis thaliana protein match is: Protein of unknown function (DUF833) (TAIR:AT1G20740.1); Has 432 Blast hits to 427 proteins in 156 species: Archae - 0; Bacteria - 238; Metazoa - 13; Fungi - 0; Plants - 127; Viruses - 2; Other Eukaryotes - 52 (source: NCBI BLink).
qI3C-21-A07-1	BnaA07g11500D	chrA07	10669249	10669850
qI3C-21-A07-1	BnaA07g11510D	chrA07	10669918	10670760	AT1G20340	DNA-DAMAGE-REPAIR/TOLERATION PROTEIN 112 (DRT112); FUNCTIONS IN: electron carrier activity, copper ion binding; INVOLVED IN: response to UV, response to chemical stimulus, copper ion homeostasis, negative regulation of translation, response to copper ion; LOCATED IN: thylakoid, thylakoid lumen, chloroplast thylakoid lumen, chloroplast stroma, chloroplast; EXPRESSED IN: 25 plant structures; EXPRES…
qI3C-21-A07-1	BnaA07g11520D	chrA07	10672823	10674068	AT1G20730	Protein of unknown function (DUF833); CONTAINS InterPro DOMAIN/s: Protein of unknown function DUF833 (InterPro:IPR008551); BEST Arabidopsis thaliana protein match is: Protein of unknown function (DUF833) (TAIR:AT1G20740.1); Has 432 Blast hits to 427 proteins in 156 species: Archae - 0; Bacteria - 238; Metazoa - 13; Fungi - 0; Plants - 127; Viruses - 2; Other Eukaryotes - 52 (source: NCBI BLink).
qI3C-21-A07-1	BnaA07g11530D	chrA07	10674357	10674986
qI3C-21-A07-1	BnaA07g11540D	chrA07	10675054	10675896	AT1G20340	DNA-DAMAGE-REPAIR/TOLERATION PROTEIN 112 (DRT112); FUNCTIONS IN: electron carrier activity, copper ion binding; INVOLVED IN: response to UV, response to chemical stimulus, copper ion homeostasis, negative regulation of translation, response to copper ion; LOCATED IN: thylakoid, thylakoid lumen, chloroplast thylakoid lumen, chloroplast stroma, chloroplast; EXPRESSED IN: 25 plant structures; EXPRES…
qI3C-21-A07-1	BnaA07g11550D	chrA07	10676565	10677297	AT1G20310	unknown protein; FUNCTIONS IN: molecular_function unknown; INVOLVED IN: biological_process unknown; LOCATED IN: chloroplast; EXPRESSED IN: 16 plant structures; EXPRESSED DURING: 9 growth stages; BEST Arabidopsis thaliana protein match is: unknown protein (TAIR:AT1G76070.1); Has 46 Blast hits to 46 proteins in 12 species: Archae - 0; Bacteria - 0; Metazoa - 0; Fungi - 0; Plants - 46; Viruses - 0; …
qI3C-21-A07-1	BnaA07g11560D	chrA07	10677399	10680396	AT1G20290	SWI-SNF-related chromatin binding protein; BEST Arabidopsis thaliana protein match is: SWI-SNF-related chromatin binding protein (TAIR:AT1G20240.1); Has 82 Blast hits to 78 proteins in 10 species: Archae - 0; Bacteria - 0; Metazoa - 1; Fungi - 0; Plants - 81; Viruses - 0; Other Eukaryotes - 0 (source: NCBI BLink).
qI3C-21-A07-1	BnaA07g11570D	chrA07	10680626	10683420	AT1G20260	ATPase, V1 complex, subunit B protein; FUNCTIONS IN: hydrogen ion transporting ATP synthase activity, rotational mechanism, hydrolase activity, acting on acid anhydrides, catalyzing transmembrane movement of substances, ATP binding, proton-transporting ATPase activity, rotational mechanism; INVOLVED IN: proton transport, ATP metabolic process, ATP synthesis coupled proton transport; LOCATED IN: p…
qI3C-21-A07-1	BnaA07g11580D	chrA07	10683819	10686715
qI3C-21-A07-1	BnaA07g11590D	chrA07	10686809	10687604	AT1G76030	ATPase, V1 complex, subunit B protein; FUNCTIONS IN: hydrogen ion transporting ATP synthase activity, rotational mechanism, hydrolase activity, acting on acid anhydrides, catalyzing transmembrane movement of substances, proton-transporting ATPase activity, rotational mechanism, ATP binding; INVOLVED IN: response to cadmium ion, glucose mediated signaling pathway; LOCATED IN: plasma membrane, chlo…
qI3C-21-A07-1	BnaA07g11600D	chrA07	10688515	10693218	AT1G75990	PAM domain (PCI/PINT associated module) protein; FUNCTIONS IN: enzyme regulator activity; INVOLVED IN: protein catabolic process, ubiquitin-dependent protein catabolic process; LOCATED IN: proteasome complex, plasma membrane, proteasome regulatory particle, lid subcomplex, membrane; EXPRESSED IN: 23 plant structures; EXPRESSED DURING: 13 growth stages; CONTAINS InterPro DOMAIN/s: Proteasome compo…
qI3C-21-A07-1	BnaA07g11610D	chrA07	10702937	10707181	AT1G20150	Subtilisin-like serine endopeptidase family protein; FUNCTIONS IN: identical protein binding, serine-type endopeptidase activity; INVOLVED IN: proteolysis, negative regulation of catalytic activity; LOCATED IN: endomembrane system; EXPRESSED IN: leaf whorl, sepal, root, flower, seed; EXPRESSED DURING: F mature embryo stage, petal differentiation and expansion stage, E expanded cotyledon stage; CO…
qI3C-21-A07-1	BnaA07g11620D	chrA07	10707283	10707893	AT2G25700	SKP1-like 3 (SK3); FUNCTIONS IN: ubiquitin-protein ligase activity, protein binding; INVOLVED IN: ubiquitin-dependent protein catabolic process; LOCATED IN: cellular_component unknown; EXPRESSED IN: sepal, seed coat, pedicel, valve; CONTAINS InterPro DOMAIN/s: E3 ubiquitin ligase, SCF complex, Skp subunit (InterPro:IPR016897), SKP1 component, dimerisation (InterPro:IPR016072), SKP1 component (Int…
qI3C-21-A07-1	BnaA07g11630D	chrA07	10759216	10760887	AT1G19900	glyoxal oxidase-related protein; FUNCTIONS IN: molecular_function unknown; INVOLVED IN: biological_process unknown; LOCATED IN: endomembrane system; EXPRESSED IN: root; CONTAINS InterPro DOMAIN/s: Galactose oxidase/kelch, beta-propeller (InterPro:IPR011043), Galactose oxidase, beta-propeller (InterPro:IPR015916), Immunoglobulin E-set (InterPro:IPR014756), Glyoxal oxidase, N-terminal (InterPro:IPR…
qI3C-21-A07-1	BnaA07g11640D	chrA07	10766771	10768442	AT1G19900	glyoxal oxidase-related protein; FUNCTIONS IN: molecular_function unknown; INVOLVED IN: biological_process unknown; LOCATED IN: endomembrane system; EXPRESSED IN: root; CONTAINS InterPro DOMAIN/s: Galactose oxidase/kelch, beta-propeller (InterPro:IPR011043), Galactose oxidase, beta-propeller (InterPro:IPR015916), Immunoglobulin E-set (InterPro:IPR014756), Glyoxal oxidase, N-terminal (InterPro:IPR…
qI3C-21-A07-1	BnaA07g11650D	chrA07	10770368	10773963	AT1G19880	Regulator of chromosome condensation (RCC1) family protein; CONTAINS InterPro DOMAIN/s: Regulator of chromosome condensation/beta-lactamase-inhibitor protein II (InterPro:IPR009091), Regulator of chromosome condensation, RCC1 (InterPro:IPR000408); BEST Arabidopsis thaliana protein match is: Regulator of chromosome condensation (RCC1) family protein (TAIR:AT5G63860.1); Has 17859 Blast hits to 6314…
qI3C-21-A07-1	BnaA07g11660D	chrA07	10780303	10784258	AT1G19850	MONOPTEROS (MP); FUNCTIONS IN: sequence-specific DNA binding transcription factor activity, promoter binding; INVOLVED IN: in 8 processes; LOCATED IN: nucleus, membrane; EXPRESSED IN: 21 plant structures; EXPRESSED DURING: 11 growth stages; CONTAINS InterPro DOMAIN/s: Aux/IAA-ARF-dimerisation (InterPro:IPR011525), Transcriptional factor B3 (InterPro:IPR003340), AUX/IAA protein (InterPro:IPR003311…
qI3C-21-A07-1	BnaA07g11670D	chrA07	10810826	10811429	AT1G19840	SAUR-like auxin-responsive protein family ; CONTAINS InterPro DOMAIN/s: Auxin responsive SAUR protein (InterPro:IPR003676); BEST Arabidopsis thaliana protein match is: SAUR-like auxin-responsive protein family (TAIR:AT1G75590.1); Has 1391 Blast hits to 1377 proteins in 26 species: Archae - 0; Bacteria - 0; Metazoa - 0; Fungi - 0; Plants - 1390; Viruses - 0; Other Eukaryotes - 1 (source: NCBI BLin…
qI3C-21-A07-1	BnaA07g11680D	chrA07	10817814	10819017
qI3C-21-A07-1	BnaA07g11690D	chrA07	10822850	10823761	AT1G19650	Sec14p-like phosphatidylinositol transfer family protein; FUNCTIONS IN: phosphatidylinositol transporter activity, transporter activity; INVOLVED IN: transport; LOCATED IN: plasma membrane; EXPRESSED IN: 20 plant structures; EXPRESSED DURING: 15 growth stages; CONTAINS InterPro DOMAIN/s: Cellular retinaldehyde-binding/triple function, C-terminal (InterPro:IPR001251), Cellular retinaldehyde bindin…
qI3C-21-A07-1	BnaA07g11700D	chrA07	10834775	10837191	AT1G19640	jasmonic acid carboxyl methyltransferase (JMT); CONTAINS InterPro DOMAIN/s: SAM dependent carboxyl methyltransferase (InterPro:IPR005299); BEST Arabidopsis thaliana protein match is: S-adenosyl-L-methionine-dependent methyltransferases superfamily protein (TAIR:AT3G11480.1); Has 890 Blast hits to 871 proteins in 121 species: Archae - 0; Bacteria - 61; Metazoa - 9; Fungi - 5; Plants - 740; Viruses…
qI3C-21-A07-1	BnaA07g11710D	chrA07	10845157	10846335	AT1G19510	RAD-like 5 (RL5); FUNCTIONS IN: DNA binding, sequence-specific DNA binding transcription factor activity; INVOLVED IN: regulation of transcription, DNA-dependent; EXPRESSED IN: 11 plant structures; EXPRESSED DURING: 9 growth stages; CONTAINS InterPro DOMAIN/s: SANT, DNA-binding (InterPro:IPR001005), Molecular chaperone, heat shock protein, Hsp40, DnaJ (InterPro:IPR015609), Homeodomain-like (Inter…
qI3C-21-A07-1	BnaA07g11720D	chrA07	10846422	10848298
qI3C-22-A07-1	BnaA07g10140D	chrA07	9669878	9675826	AT1G23090	sulfate transporter 91 (AST91); FUNCTIONS IN: sulfate transmembrane transporter activity; INVOLVED IN: sulfate transport, transport, transmembrane transport; LOCATED IN: integral to membrane, membrane; EXPRESSED IN: 22 plant structures; EXPRESSED DURING: 13 growth stages; CONTAINS InterPro DOMAIN/s: Sulphate transporter (InterPro:IPR011547), Sulphate transporter/antisigma-factor antagonist STAS (…
qI3C-22-A07-1	BnaA07g10150D	chrA07	9678845	9681732	AT1G23080	PIN-FORMED 7 (PIN7); FUNCTIONS IN: auxin:hydrogen symporter activity, transporter activity, auxin efflux transmembrane transporter activity; INVOLVED IN: response to cyclopentenone, root development, pattern specification process, auxin polar transport, longitudinal axis specification; LOCATED IN: plasma membrane, membrane; EXPRESSED IN: 24 plant structures; EXPRESSED DURING: 13 growth stages; CO…
qI3C-22-A07-1	BnaA07g10160D	chrA07	9697447	9699264	AT1G23060	BEST Arabidopsis thaliana protein match is: TPX2 (targeting protein for Xklp2) protein family (TAIR:AT1G70950.1); Has 449 Blast hits to 419 proteins in 98 species: Archae - 0; Bacteria - 40; Metazoa - 139; Fungi - 21; Plants - 158; Viruses - 3; Other Eukaryotes - 88 (source: NCBI BLink).
qI3C-22-A07-1	BnaA07g10170D	chrA07	9706384	9706955	AT1G23040	hydroxyproline-rich glycoprotein family protein; BEST Arabidopsis thaliana protein match is: proline-rich family protein (TAIR:AT1G70990.1); Has 25412 Blast hits to 10574 proteins in 716 species: Archae - 40; Bacteria - 2873; Metazoa - 9053; Fungi - 1818; Plants - 6806; Viruses - 1343; Other Eukaryotes - 3479 (source: NCBI BLink).
qI3C-22-A07-1	BnaA07g10180D	chrA07	9708856	9711349	AT1G23030	ARM repeat superfamily protein; FUNCTIONS IN: ubiquitin-protein ligase activity, binding; INVOLVED IN: response to chitin; LOCATED IN: ubiquitin ligase complex; EXPRESSED IN: 23 plant structures; EXPRESSED DURING: 15 growth stages; CONTAINS InterPro DOMAIN/s: U box domain (InterPro:IPR003613), Armadillo-like helical (InterPro:IPR011989), Armadillo (InterPro:IPR000225), Armadillo-type fold (InterP…
qI3C-22-A07-1	BnaA07g10190D	chrA07	9717518	9718524	AT5G37930	Protein with RING/U-box and TRAF-like domains; FUNCTIONS IN: ubiquitin-protein ligase activity, zinc ion binding; INVOLVED IN: multicellular organismal development, ubiquitin-dependent protein catabolic process, protein ubiquitination; LOCATED IN: intracellular, nucleus; EXPRESSED IN: 24 plant structures; EXPRESSED DURING: 15 growth stages; CONTAINS InterPro DOMAIN/s: Zinc finger, C2H2-like (Inte…
qI3C-22-A07-1	BnaA07g10200D	chrA07	9732489	9733246	AT1G22990	Heavy metal transport/detoxification superfamily protein ; FUNCTIONS IN: metal ion binding; INVOLVED IN: metal ion transport; LOCATED IN: cellular_component unknown; EXPRESSED IN: 9 plant structures; EXPRESSED DURING: LP.04 four leaves visible, 4 anthesis, C globular stage; CONTAINS InterPro DOMAIN/s: Heavy metal transport/detoxification protein (InterPro:IPR006121); BEST Arabidopsis thaliana pro…
qI3C-22-A07-1	BnaA07g10210D	chrA07	9743343	9745517	AT1G22920	COP9 signalosome 5A (CSN5A); CONTAINS InterPro DOMAIN/s: Mov34/MPN/PAD-1 (InterPro:IPR000555); BEST Arabidopsis thaliana protein match is: COP9-signalosome 5B (TAIR:AT1G71230.1); Has 1314 Blast hits to 1313 proteins in 252 species: Archae - 0; Bacteria - 4; Metazoa - 460; Fungi - 400; Plants - 277; Viruses - 0; Other Eukaryotes - 173 (source: NCBI BLink).
qI3C-22-A07-1	BnaA07g10220D	chrA07	9746567	9746621
qI3C-22-A07-1	BnaA07g10230D	chrA07	9746920	9748997	AT1G22910	RNA-binding (RRM/RBD/RNP motifs) family protein; FUNCTIONS IN: RNA binding, nucleotide binding, nucleic acid binding; INVOLVED IN: biological_process unknown; LOCATED IN: cellular_component unknown; EXPRESSED IN: 22 plant structures; EXPRESSED DURING: 13 growth stages; CONTAINS InterPro DOMAIN/s: RNA recognition motif, RNP-1 (InterPro:IPR000504), Nucleotide-binding, alpha-beta plait (InterPro:IPR…
qI3C-22-A07-1	BnaA07g10240D	chrA07	9754758	9756438	AT1G22880	cellulase 5 (CEL5); FUNCTIONS IN: hydrolase activity, hydrolyzing O-glycosyl compounds, catalytic activity; INVOLVED IN: carbohydrate metabolic process; LOCATED IN: cell wall, plasma membrane, plant-type cell wall; EXPRESSED IN: root; CONTAINS InterPro DOMAIN/s: Six-hairpin glycosidase (InterPro:IPR012341), Six-hairpin glycosidase-like (InterPro:IPR008928), Glycoside hydrolase, family 9, active s…
qI3C-22-A07-1	BnaA07g10250D	chrA07	9760905	9762953	AT1G22850	SNARE associated Golgi protein family; INVOLVED IN: biological_process unknown; LOCATED IN: chloroplast; EXPRESSED IN: 22 plant structures; EXPRESSED DURING: 15 growth stages; CONTAINS InterPro DOMAIN/s: SNARE associated Golgi protein (InterPro:IPR015414); BEST Arabidopsis thaliana protein match is: SNARE associated Golgi protein family (TAIR:AT1G03260.1); Has 4604 Blast hits to 4604 proteins in …
qI3C-22-A07-1	BnaA07g10260D	chrA07	9763027	9763978	AT1G22840	CYTOCHROME C-1 (CYTC-1); FUNCTIONS IN: electron carrier activity, copper ion binding; INVOLVED IN: cell proliferation; LOCATED IN: mitochondrion, plasma membrane; EXPRESSED IN: 31 plant structures; EXPRESSED DURING: 15 growth stages; CONTAINS InterPro DOMAIN/s: Cytochrome c, class IA/ IB (InterPro:IPR002327), Cytochrome c, class I (InterPro:IPR003088), Cytochrome c domain (InterPro:IPR009056); BE…
qI3C-22-A07-1	BnaA07g10270D	chrA07	9765281	9765737	AT1G22810	Integrase-type DNA-binding superfamily protein; FUNCTIONS IN: DNA binding, sequence-specific DNA binding transcription factor activity; INVOLVED IN: regulation of transcription, DNA-dependent; LOCATED IN: nucleus; CONTAINS InterPro DOMAIN/s: DNA-binding, integrase-type (InterPro:IPR016177), Pathogenesis-related transcriptional factor/ERF, DNA-binding (InterPro:IPR001471); BEST Arabidopsis thalian…
qI3C-22-A07-1	BnaA07g10280D	chrA07	9766207	9767047	AT1G22800	S-adenosyl-L-methionine-dependent methyltransferases superfamily protein; FUNCTIONS IN: methyltransferase activity; INVOLVED IN: metabolic process; LOCATED IN: cellular_component unknown; EXPRESSED IN: 23 plant structures; EXPRESSED DURING: 16 growth stages; CONTAINS InterPro DOMAIN/s: Methyltransferase type 11 (InterPro:IPR013216); Has 2362 Blast hits to 2362 proteins in 955 species: Archae - 8;…
qI3C-22-A07-1	BnaA07g10290D	chrA07	9767143	9772933	AT1G22730	MA3 domain-containing protein; CONTAINS InterPro DOMAIN/s: Initiation factor eIF-4 gamma, MA3 (InterPro:IPR003891); BEST Arabidopsis thaliana protein match is: MA3 domain-containing protein (TAIR:AT5G63190.2); Has 2025 Blast hits to 776 proteins in 110 species: Archae - 0; Bacteria - 0; Metazoa - 1297; Fungi - 8; Plants - 551; Viruses - 0; Other Eukaryotes - 169 (source: NCBI BLink).
qI3C-22-A07-1	BnaA07g10300D	chrA07	9773169	9775245	AT1G32870	NAC domain protein 13 (NAC13); CONTAINS InterPro DOMAIN/s: No apical meristem (NAM) protein (InterPro:IPR003441); BEST Arabidopsis thaliana protein match is: NAC domain containing protein 16 (TAIR:AT1G34180.1); Has 2951 Blast hits to 2946 proteins in 83 species: Archae - 0; Bacteria - 0; Metazoa - 2; Fungi - 2; Plants - 2931; Viruses - 0; Other Eukaryotes - 16 (source: NCBI BLink).
qI3C-22-A07-1	BnaA07g10310D	chrA07	9775313	9775997	AT4G09650	ATP synthase delta-subunit gene (ATPD); FUNCTIONS IN: hydrogen ion transporting ATP synthase activity, rotational mechanism; INVOLVED IN: response to cold, defense response to bacterium, photosynthetic electron transport in photosystem I, photosynthetic electron transport in photosystem II, photosynthesis; LOCATED IN: in 7 components; EXPRESSED IN: 24 plant structures; EXPRESSED DURING: 14 growth…
qI3C-22-A07-1	BnaA07g10320D	chrA07	9796653	9798956	AT1G22710	sucrose-proton symporter 2 (SUC2); CONTAINS InterPro DOMAIN/s: Sucrose/H+ symporter, plant (InterPro:IPR005989), Major facilitator superfamily MFS-1 (InterPro:IPR011701), Major facilitator superfamily, general substrate transporter (InterPro:IPR016196); BEST Arabidopsis thaliana protein match is: sucrose-proton symporter 1 (TAIR:AT1G71880.1); Has 2329 Blast hits to 2203 proteins in 568 species: A…
qI3C-22-A07-1	BnaA07g10330D	chrA07	9804471	9806002	AT1G22700	Tetratricopeptide repeat (TPR)-like superfamily protein; FUNCTIONS IN: binding; INVOLVED IN: photosystem I assembly; LOCATED IN: chloroplast thylakoid membrane, chloroplast; EXPRESSED IN: 22 plant structures; EXPRESSED DURING: 13 growth stages; CONTAINS InterPro DOMAIN/s: Tetratricopeptide TPR-1 (InterPro:IPR001440), Tetratricopeptide-like helical (InterPro:IPR011990), Tetratricopeptide repeat-co…
qI3C-22-A07-1	BnaA07g10340D	chrA07	9806061	9809896	AT1G22660	Polynucleotide adenylyltransferase family protein; FUNCTIONS IN: tRNA adenylyltransferase activity, RNA binding, nucleotidyltransferase activity; INVOLVED IN: tRNA processing, RNA processing; LOCATED IN: mitochondrion; EXPRESSED IN: 23 plant structures; EXPRESSED DURING: 13 growth stages; CONTAINS InterPro DOMAIN/s: Poly A polymerase, head domain (InterPro:IPR002646); BEST Arabidopsis thaliana pr…
qI3C-22-A07-1	BnaA07g10350D	chrA07	9818996	9820254	AT1G22640	myb domain protein 3 (MYB3); CONTAINS InterPro DOMAIN/s: SANT, DNA-binding (InterPro:IPR001005), Homeodomain-like (InterPro:IPR009057), Myb, DNA-binding (InterPro:IPR014778), HTH transcriptional regulator, Myb-type, DNA-binding (InterPro:IPR017930), Homeodomain-related (InterPro:IPR012287), Myb transcription factor (InterPro:IPR015495); BEST Arabidopsis thaliana protein match is: myb domain prote…
qI3C-22-A07-1	BnaA07g10360D	chrA07	9830078	9835236	AT1G22620	suppressor of actin 1 (ATSAC1); CONTAINS InterPro DOMAIN/s: Synaptojanin, N-terminal (InterPro:IPR002013); BEST Arabidopsis thaliana protein match is: Phosphoinositide phosphatase family protein (TAIR:AT3G14205.1); Has 2374 Blast hits to 1664 proteins in 228 species: Archae - 0; Bacteria - 0; Metazoa - 925; Fungi - 777; Plants - 320; Viruses - 0; Other Eukaryotes - 352 (source: NCBI BLink).
qI3C-22-A07-1	BnaA07g10370D	chrA07	9835709	9836955	AT1G22600	Late embryogenesis abundant protein (LEA) family protein; FUNCTIONS IN: molecular_function unknown; INVOLVED IN: biological_process unknown; LOCATED IN: endomembrane system; EXPRESSED IN: stem, embryo, sperm cell, hypocotyl, flower; EXPRESSED DURING: petal differentiation and expansion stage, D bilateral stage; BEST Arabidopsis thaliana protein match is: late embryogenesis abundant domain-contain…
qI3C-22-A07-1	BnaA07g10380D	chrA07	9837264	9837798	AT1G22590	AGAMOUS-like 87 (AGL87); FUNCTIONS IN: sequence-specific DNA binding transcription factor activity; INVOLVED IN: regulation of transcription; LOCATED IN: nucleus; EXPRESSED IN: 19 plant structures; EXPRESSED DURING: 13 growth stages; CONTAINS InterPro DOMAIN/s: Transcription factor, MADS-box (InterPro:IPR002100); BEST Arabidopsis thaliana protein match is: MADS-box transcription factor family pro…
qI3C-22-A07-1	BnaA07g10390D	chrA07	9860713	9862993	AT1G22550	Major facilitator superfamily protein; FUNCTIONS IN: transporter activity; INVOLVED IN: oligopeptide transport; LOCATED IN: membrane; EXPRESSED IN: 19 plant structures; EXPRESSED DURING: 9 growth stages; CONTAINS InterPro DOMAIN/s: PTR2 family proton/oligopeptide symporter, conserved site (InterPro:IPR018456), Oligopeptide transporter (InterPro:IPR000109), Major facilitator superfamily, general s…
qI3C-22-A07-1	BnaA07g10400D	chrA07	9866386	9866978
qI3C-22-A07-1	BnaA07g10410D	chrA07	9869136	9870238	AT1G22520	Domain of unknown function (DUF543); FUNCTIONS IN: molecular_function unknown; INVOLVED IN: biological_process unknown; LOCATED IN: mitochondrion; EXPRESSED IN: 23 plant structures; EXPRESSED DURING: 13 growth stages; CONTAINS InterPro DOMAIN/s: Protein of unknown function DUF543 (InterPro:IPR007512); BEST Arabidopsis thaliana protein match is: Domain of unknown function (DUF543) (TAIR:AT1G72170.…
qI3C-22-A07-1	BnaA07g10420D	chrA07	9870915	9872475	AT1G22510	FUNCTIONS IN: zinc ion binding; LOCATED IN: plasma membrane; EXPRESSED IN: 20 plant structures; EXPRESSED DURING: 13 growth stages; CONTAINS InterPro DOMAIN/s: Protein of unknown function DUF1232 (InterPro:IPR010652), Zinc finger, RING-type, conserved site (InterPro:IPR017907), Zinc finger, RING-type (InterPro:IPR001841); BEST Arabidopsis thaliana protein match is: RING/U-box protein with domain …
qI3C-22-A07-1	BnaA07g10430D	chrA07	9872578	9873502	AT1G22500	RING/U-box superfamily protein; FUNCTIONS IN: zinc ion binding; LOCATED IN: endomembrane system; EXPRESSED IN: stem, cotyledon, root, leaf; EXPRESSED DURING: LP.06 six leaves visible, LP.04 four leaves visible; CONTAINS InterPro DOMAIN/s: Zinc finger, RING-type (InterPro:IPR001841), Zinc finger, C3HC4 RING-type (InterPro:IPR018957); BEST Arabidopsis thaliana protein match is: RING/U-box superfami…
qI3C-22-A07-1	BnaA07g10440D	chrA07	9904202	9906548	AT1G22490	basic helix-loop-helix (bHLH) DNA-binding superfamily protein; FUNCTIONS IN: DNA binding, sequence-specific DNA binding transcription factor activity; INVOLVED IN: regulation of transcription; LOCATED IN: nucleus; EXPRESSED IN: 17 plant structures; EXPRESSED DURING: 8 growth stages; CONTAINS InterPro DOMAIN/s: Helix-loop-helix DNA-binding domain (InterPro:IPR001092), Helix-loop-helix DNA-binding …
qI3C-22-A07-1	BnaA07g10450D	chrA07	9927232	9927565	AT1G34815	Plant thionin family protein; LOCATED IN: endomembrane system; BEST Arabidopsis thaliana protein match is: Plant thionin family protein (TAIR:AT1G34795.1); Has 72 Blast hits to 72 proteins in 2 species: Archae - 0; Bacteria - 0; Metazoa - 0; Fungi - 0; Plants - 72; Viruses - 0; Other Eukaryotes - 0 (source: NCBI BLink).
qI3C-22-A07-1	BnaA07g10460D	chrA07	9931033	9931363	AT1G34860	Plant thionin family protein; LOCATED IN: endomembrane system; BEST Arabidopsis thaliana protein match is: Plant thionin family protein (TAIR:AT1G34805.1); Has 72 Blast hits to 72 proteins in 2 species: Archae - 0; Bacteria - 0; Metazoa - 0; Fungi - 0; Plants - 72; Viruses - 0; Other Eukaryotes - 0 (source: NCBI BLink).
qI3C-22-A07-1	BnaA07g10470D	chrA07	9936864	9938447	AT1G22450	cytochrome C oxidase 6B (COX6B); FUNCTIONS IN: cytochrome-c oxidase activity, copper ion binding; INVOLVED IN: oxidation reduction, response to salt stress; LOCATED IN: thylakoid, mitochondrion, chloroplast thylakoid membrane, chloroplast; EXPRESSED IN: 24 plant structures; EXPRESSED DURING: 17 growth stages; CONTAINS InterPro DOMAIN/s: Cytochrome c oxidase, subunit VIb (InterPro:IPR003213); BEST…
qI3C-22-A07-1	BnaA07g10480D	chrA07	9939176	9940319	AT1G22440	Zinc-binding alcohol dehydrogenase family protein; FUNCTIONS IN: oxidoreductase activity, zinc ion binding; INVOLVED IN: oxidation reduction; LOCATED IN: cellular_component unknown; EXPRESSED IN: hypocotyl, root; CONTAINS InterPro DOMAIN/s: GroES-like (InterPro:IPR011032), Alcohol dehydrogenase GroES-like (InterPro:IPR013154), Alcohol dehydrogenase, zinc-containing, conserved site (InterPro:IPR00…
qI3C-22-A07-1	BnaA07g10490D	chrA07	9960202	9961852
qI3C-22-A07-1	BnaA07g10500D	chrA07	9962119	9963646	AT1G78300	general regulatory factor 2 (GRF2); FUNCTIONS IN: protein phosphorylated amino acid binding; INVOLVED IN: brassinosteroid mediated signaling pathway; LOCATED IN: plasma membrane, vacuole; EXPRESSED IN: 24 plant structures; EXPRESSED DURING: 17 growth stages; CONTAINS InterPro DOMAIN/s: 14-3-3 protein (InterPro:IPR000308); BEST Arabidopsis thaliana protein match is: GF14 protein phi chain (TAIR:AT…
qI3C-22-A07-1	BnaA07g10510D	chrA07	9976487	9980067	AT1G22400	UGT85A1; FUNCTIONS IN: in 6 functions; INVOLVED IN: metabolic process; LOCATED IN: cellular_component unknown; EXPRESSED IN: 22 plant structures; EXPRESSED DURING: 10 growth stages; CONTAINS InterPro DOMAIN/s: UDP-glucuronosyl/UDP-glucosyltransferase (InterPro:IPR002213); BEST Arabidopsis thaliana protein match is: UDP-glucosyl transferase 85A3 (TAIR:AT1G22380.1); Has 7940 Blast hits to 7832 prot…
qI3C-22-A07-1	BnaA07g10520D	chrA07	9980864	9982541	AT1G22400	UGT85A1; FUNCTIONS IN: in 6 functions; INVOLVED IN: metabolic process; LOCATED IN: cellular_component unknown; EXPRESSED IN: 22 plant structures; EXPRESSED DURING: 10 growth stages; CONTAINS InterPro DOMAIN/s: UDP-glucuronosyl/UDP-glucosyltransferase (InterPro:IPR002213); BEST Arabidopsis thaliana protein match is: UDP-glucosyl transferase 85A3 (TAIR:AT1G22380.1); Has 7940 Blast hits to 7832 prot…
qI3C-22-A07-1	BnaA07g10530D	chrA07	9985386	9988061	AT1G22380	UDP-glucosyl transferase 85A3 (UGT85A3); FUNCTIONS IN: transferase activity, transferring glycosyl groups, glucuronosyltransferase activity; INVOLVED IN: metabolic process; LOCATED IN: cellular_component unknown; EXPRESSED IN: 19 plant structures; EXPRESSED DURING: 9 growth stages; CONTAINS InterPro DOMAIN/s: UDP-glucuronosyl/UDP-glucosyltransferase (InterPro:IPR002213); BEST Arabidopsis thaliana…
qI3C-22-A07-1	BnaA07g10540D	chrA07	9991342	9994182	AT1G22330	RNA-binding (RRM/RBD/RNP motifs) family protein; FUNCTIONS IN: RNA binding, nucleotide binding, nucleic acid binding; INVOLVED IN: biological_process unknown; LOCATED IN: cellular_component unknown; EXPRESSED IN: 20 plant structures; EXPRESSED DURING: 13 growth stages; CONTAINS InterPro DOMAIN/s: RNA recognition motif, RNP-1 (InterPro:IPR000504), Nucleotide-binding, alpha-beta plait (InterPro:IPR…
qI3C-22-A07-1	BnaA07g10550D	chrA07	10003673	10005067	AT1G22310	methyl-CPG-binding domain 8 (MBD8); FUNCTIONS IN: methyl-CpG binding; INVOLVED IN: biological_process unknown; LOCATED IN: nucleus; EXPRESSED IN: 23 plant structures; EXPRESSED DURING: 13 growth stages; CONTAINS InterPro DOMAIN/s: A.T hook-like (InterPro:IPR020478), AT hook, DNA-binding motif (InterPro:IPR017956), DNA-binding, integrase-type (InterPro:IPR016177), Methyl-CpG DNA binding (InterPro:…
qI3C-22-A07-1	BnaA07g10560D	chrA07	10005436	10007440	AT1G22300	general regulatory factor 10 (GRF10); FUNCTIONS IN: protein phosphorylated amino acid binding, ATP binding; INVOLVED IN: brassinosteroid mediated signaling pathway; LOCATED IN: mitochondrion, chloroplast stroma, plasma membrane, cytoplasm; EXPRESSED IN: 24 plant structures; EXPRESSED DURING: 17 growth stages; CONTAINS InterPro DOMAIN/s: 14-3-3 protein (InterPro:IPR000308); BEST Arabidopsis thalia…
qI3C-22-A07-1	BnaA07g10570D	chrA07	10008004	10009642	AT1G22280	phytochrome-associated protein phosphatase type 2C (PAPP2C); FUNCTIONS IN: protein serine/threonine phosphatase activity, phosphoprotein phosphatase activity; INVOLVED IN: protein amino acid dephosphorylation, red light signaling pathway; LOCATED IN: nucleus, plasma membrane; EXPRESSED IN: 24 plant structures; EXPRESSED DURING: 14 growth stages; CONTAINS InterPro DOMAIN/s: Protein phosphatase 2C-…
qI3C-22-A07-1	BnaA07g10580D	chrA07	10012596	10013480	AT1G22270	Trm112p-like protein; CONTAINS InterPro DOMAIN/s: Protein of unknown function DUF343 (InterPro:IPR005651); BEST Arabidopsis thaliana protein match is: Trm112p-like protein (TAIR:AT1G78190.1); Has 419 Blast hits to 419 proteins in 198 species: Archae - 0; Bacteria - 0; Metazoa - 151; Fungi - 129; Plants - 62; Viruses - 0; Other Eukaryotes - 77 (source: NCBI BLink).
qI3C-22-A07-1	BnaA07g10590D	chrA07	10013568	10014686	AT1G22250	unknown protein; BEST Arabidopsis thaliana protein match is: unknown protein (TAIR:AT1G78170.1); Has 64 Blast hits to 64 proteins in 10 species: Archae - 0; Bacteria - 0; Metazoa - 0; Fungi - 0; Plants - 64; Viruses - 0; Other Eukaryotes - 0 (source: NCBI BLink).
qI3C-22-A07-1	BnaA07g10600D	chrA07	10017883	10020060	AT1G22240	pumilio 8 (PUM8); FUNCTIONS IN: RNA binding, binding; LOCATED IN: cytoplasm; EXPRESSED IN: 14 plant structures; EXPRESSED DURING: 8 growth stages; CONTAINS InterPro DOMAIN/s: Pumilio RNA-binding repeat (InterPro:IPR001313), Armadillo-like helical (InterPro:IPR011989), Armadillo-type fold (InterPro:IPR016024); BEST Arabidopsis thaliana protein match is: pumilio 7 (TAIR:AT1G78160.1); Has 2896 Blast…
qI3C-22-A07-1	BnaA07g10610D	chrA07	10029562	10030399	AT1G22230	unknown protein; LOCATED IN: chloroplast; BEST Arabidopsis thaliana protein match is: unknown protein (TAIR:AT1G78110.1); Has 2358 Blast hits to 1759 proteins in 159 species: Archae - 2; Bacteria - 36; Metazoa - 1046; Fungi - 203; Plants - 157; Viruses - 72; Other Eukaryotes - 842 (source: NCBI BLink).
qI3C-22-A07-1	BnaA07g10620D	chrA07	10032566	10033523	AT1G22220	F-box family protein; CONTAINS InterPro DOMAIN/s: F-box domain, cyclin-like (InterPro:IPR001810); BEST Arabidopsis thaliana protein match is: F-box family protein (TAIR:AT1G78100.1); Has 155 Blast hits to 154 proteins in 12 species: Archae - 0; Bacteria - 0; Metazoa - 0; Fungi - 0; Plants - 155; Viruses - 0; Other Eukaryotes - 0 (source: NCBI BLink).
qI3C-22-A07-1	BnaA07g10630D	chrA07	10047296	10048875
qI3C-22-A07-1	BnaA07g10640D	chrA07	10049901	10051603	AT2G39490	F-box family protein; FUNCTIONS IN: molecular_function unknown; INVOLVED IN: biological_process unknown; LOCATED IN: endomembrane system; CONTAINS InterPro DOMAIN/s: F-box domain, cyclin-like (InterPro:IPR001810), F-box domain, Skp2-like (InterPro:IPR022364); Has 107 Blast hits to 102 proteins in 10 species: Archae - 0; Bacteria - 0; Metazoa - 0; Fungi - 0; Plants - 107; Viruses - 0; Other Eukary…
qI3C-22-A07-1	BnaA07g10650D	chrA07	10054146	10056711	AT1G22200	Endoplasmic reticulum vesicle transporter protein; FUNCTIONS IN: molecular_function unknown; INVOLVED IN: biological_process unknown; LOCATED IN: endoplasmic reticulum; EXPRESSED IN: 24 plant structures; EXPRESSED DURING: 15 growth stages; CONTAINS InterPro DOMAIN/s: Protein of unknown function DUF1692 (InterPro:IPR012936); BEST Arabidopsis thaliana protein match is: Endoplasmic reticulum vesicle…
qI3C-22-A07-1	BnaA07g10660D	chrA07	10058300	10058618
qI3C-22-A07-1	BnaA07g10670D	chrA07	10065245	10066337	AT1G22160	Protein of unknown function (DUF581); CONTAINS InterPro DOMAIN/s: Protein of unknown function DUF581 (InterPro:IPR007650); BEST Arabidopsis thaliana protein match is: Protein of unknown function (DUF581) (TAIR:AT1G78020.1); Has 511 Blast hits to 511 proteins in 19 species: Archae - 0; Bacteria - 0; Metazoa - 0; Fungi - 0; Plants - 511; Viruses - 0; Other Eukaryotes - 0 (source: NCBI BLink).
qI3C-22-A07-1	BnaA07g10680D	chrA07	10069588	10071481	AT1G22130	AGAMOUS-like 104 (AGL104); FUNCTIONS IN: DNA binding, sequence-specific DNA binding transcription factor activity; INVOLVED IN: pollen development; LOCATED IN: nucleus; EXPRESSED IN: 6 plant structures; EXPRESSED DURING: L mature pollen stage, M germinated pollen stage, 4 anthesis, petal differentiation and expansion stage; CONTAINS InterPro DOMAIN/s: Transcription factor, MADS-box (InterPro:IPR0…
qI3C-22-A07-1	BnaA07g10690D	chrA07	10075065	10077546	AT1G22120	unknown protein; Has 30201 Blast hits to 17322 proteins in 780 species: Archae - 12; Bacteria - 1396; Metazoa - 17338; Fungi - 3422; Plants - 5037; Viruses - 0; Other Eukaryotes - 2996 (source: NCBI BLink).
qI3C-22-A07-1	BnaA07g10700D	chrA07	10081432	10082305	AT1G22110	structural constituent of ribosome; FUNCTIONS IN: structural constituent of ribosome; INVOLVED IN: translation; LOCATED IN: ribosome, intracellular, chloroplast; EXPRESSED IN: 7 plant structures; EXPRESSED DURING: L mature pollen stage, M germinated pollen stage, 4 anthesis, petal differentiation and expansion stage; CONTAINS InterPro DOMAIN/s: Protein of unknown function DUF3049 (InterPro:IPR021…
qI3C-22-A07-1	BnaA07g10710D	chrA07	10088554	10090850	AT1G52950	Nucleic acid-binding, OB-fold-like protein; CONTAINS InterPro DOMAIN/s: Nucleic acid-binding, OB-fold-like (InterPro:IPR016027), Nucleic acid-binding, OB-fold (InterPro:IPR012340), Protein of unknown function DUF223 (InterPro:IPR003871), Replication factor A, C-terminal (InterPro:IPR013955); BEST Arabidopsis thaliana protein match is: Nucleic acid-binding, OB-fold-like protein (TAIR:AT2G05642.1);…
qI3C-22-A07-1	BnaA07g10720D	chrA07	10099889	10100715	AT1G22050	membrane-anchored ubiquitin-fold protein 6 precursor (MUB6); CONTAINS InterPro DOMAIN/s: Membrane-anchored ubiquitin-fold protein, HCG-1 (InterPro:IPR017000), Ubiquitin supergroup (InterPro:IPR019955); BEST Arabidopsis thaliana protein match is: membrane-anchored ubiquitin-fold protein 5 precursor (TAIR:AT1G77870.1); Has 161 Blast hits to 161 proteins in 22 species: Archae - 0; Bacteria - 0; Meta…
qI3C-22-A07-1	BnaA07g10730D	chrA07	10109302	10110115	AT1G22040	Galactose oxidase/kelch repeat superfamily protein; FUNCTIONS IN: molecular_function unknown; INVOLVED IN: N-terminal protein myristoylation; LOCATED IN: chloroplast; EXPRESSED IN: 23 plant structures; EXPRESSED DURING: 13 growth stages; CONTAINS InterPro DOMAIN/s: F-box domain, cyclin-like (InterPro:IPR001810), Galactose oxidase/kelch, beta-propeller (InterPro:IPR011043), Kelch repeat type 1 (In…
qI3C-22-A07-1	BnaA07g10740D	chrA07	10110168	10110706	AT1G22040	Galactose oxidase/kelch repeat superfamily protein; FUNCTIONS IN: molecular_function unknown; INVOLVED IN: N-terminal protein myristoylation; LOCATED IN: chloroplast; EXPRESSED IN: 23 plant structures; EXPRESSED DURING: 13 growth stages; CONTAINS InterPro DOMAIN/s: F-box domain, cyclin-like (InterPro:IPR001810), Galactose oxidase/kelch, beta-propeller (InterPro:IPR011043), Kelch repeat type 1 (In…
qI3C-22-A07-1	BnaA07g10750D	chrA07	10112248	10114024	AT1G02090	FUSCA 5 (FUS5); CONTAINS InterPro DOMAIN/s: Proteasome component (PCI) domain (InterPro:IPR000717); Has 689 Blast hits to 689 proteins in 163 species: Archae - 0; Bacteria - 0; Metazoa - 405; Fungi - 166; Plants - 80; Viruses - 0; Other Eukaryotes - 38 (source: NCBI BLink).
qI3C-22-A07-1	BnaA07g10760D	chrA07	10117046	10119387	AT1G22015	DD46; FUNCTIONS IN: transferase activity, transferring hexosyl groups, galactosyltransferase activity; INVOLVED IN: protein amino acid glycosylation; LOCATED IN: endomembrane system, membrane; EXPRESSED IN: 6 plant structures; EXPRESSED DURING: 4 anthesis, C globular stage, petal differentiation and expansion stage; CONTAINS InterPro DOMAIN/s: Glycosyl transferase, family 31 (InterPro:IPR002659);…
qI3C-22-A07-1	BnaA07g10770D	chrA07	10129310	10131376	AT1G21970	LEAFY COTYLEDON 1 (LEC1); FUNCTIONS IN: transcription activator activity, sequence-specific DNA binding transcription factor activity; INVOLVED IN: in 6 processes; LOCATED IN: nucleus, intracellular; EXPRESSED IN: seed, endosperm, cultured somatic embryo; EXPRESSED DURING: C globular stage, B proembryo stage, D bilateral stage, E expanded cotyledon stage; CONTAINS InterPro DOMAIN/s: Transcription…
qI3C-22-A07-1	BnaA07g10780D	chrA07	10132298	10132824	AT1G21930	unknown protein; BEST Arabidopsis thaliana protein match is: unknown protein (TAIR:AT3G42150.3); Has 43 Blast hits to 43 proteins in 13 species: Archae - 0; Bacteria - 0; Metazoa - 0; Fungi - 0; Plants - 43; Viruses - 0; Other Eukaryotes - 0 (source: NCBI BLink).
qI3C-22-A07-1	BnaA07g10790D	chrA07	10137900	10139435	AT1G21920	Histone H3 K4-specific methyltransferase SET7/9 family protein; CONTAINS InterPro DOMAIN/s: MORN motif (InterPro:IPR003409); BEST Arabidopsis thaliana protein match is: Histone H3 K4-specific methyltransferase SET7/9 family protein (TAIR:AT1G77660.1); Has 24355 Blast hits to 6247 proteins in 541 species: Archae - 0; Bacteria - 3533; Metazoa - 3700; Fungi - 215; Plants - 2241; Viruses - 0; Other E…
qI3C-22-A07-1	BnaA07g10800D	chrA07	10150922	10151591	AT1G21910	Integrase-type DNA-binding superfamily protein; FUNCTIONS IN: DNA binding, sequence-specific DNA binding transcription factor activity; INVOLVED IN: regulation of transcription, DNA-dependent; LOCATED IN: nucleus, chloroplast; EXPRESSED IN: 22 plant structures; EXPRESSED DURING: 13 growth stages; CONTAINS InterPro DOMAIN/s: DNA-binding, integrase-type (InterPro:IPR016177), Pathogenesis-related tr…
qI3C-22-A07-1	BnaA07g10810D	chrA07	10153896	10154804
qI3C-22-A07-1	BnaA07g10820D	chrA07	10165489	10167012	AT1G02970	WEE1 kinase homolog (WEE1); CONTAINS InterPro DOMAIN/s: Protein kinase, ATP binding site (InterPro:IPR017441), Protein kinase, catalytic domain (InterPro:IPR000719), Serine/threonine-protein kinase-like domain (InterPro:IPR017442), Protein kinase-like domain (InterPro:IPR011009), Serine/threonine-protein kinase, active site (InterPro:IPR008271); BEST Arabidopsis thaliana protein match is: Protein…
qI3C-22-A07-1	BnaA07g10830D	chrA07	10188899	10191539	AT1G21890	nodulin MtN21 /EamA-like transporter family protein; LOCATED IN: membrane; EXPRESSED IN: inflorescence meristem, flower; EXPRESSED DURING: petal differentiation and expansion stage; CONTAINS InterPro DOMAIN/s: Protein of unknown function DUF6, transmembrane (InterPro:IPR000620); BEST Arabidopsis thaliana protein match is: nodulin MtN21 /EamA-like transporter family protein (TAIR:AT4G08300.1); Has…
qI3C-22-A07-1	BnaA07g10840D	chrA07	10194406	10195316	AT1G21840	urease accessory protein F (UREF); FUNCTIONS IN: nickel ion binding; INVOLVED IN: nitrogen compound metabolic process, positive regulation of metalloenzyme activity; LOCATED IN: cellular_component unknown; EXPRESSED IN: 23 plant structures; EXPRESSED DURING: 13 growth stages; CONTAINS InterPro DOMAIN/s: Urease accessory protein UreF (InterPro:IPR002639); Has 962 Blast hits to 961 proteins in 436 …
qI3C-22-A07-1	BnaA07g10850D	chrA07	10212448	10217072
qI3C-22-A07-1	BnaA07g10860D	chrA07	10217516	10218848	AT1G21830	unknown protein; CONTAINS InterPro DOMAIN/s: Protein of unknown function DUF740 (InterPro:IPR008004); BEST Arabidopsis thaliana protein match is: unknown protein (TAIR:AT1G44608.1); Has 49 Blast hits to 49 proteins in 12 species: Archae - 0; Bacteria - 0; Metazoa - 0; Fungi - 0; Plants - 49; Viruses - 0; Other Eukaryotes - 0 (source: NCBI BLink).
qI3C-22-A07-1	BnaA07g10870D	chrA07	10225268	10227681	AT1G21750	PDI-like 1-1 (PDIL1-1); FUNCTIONS IN: protein disulfide isomerase activity; INVOLVED IN: in 6 processes; LOCATED IN: in 8 components; EXPRESSED IN: 29 plant structures; EXPRESSED DURING: 16 growth stages; CONTAINS InterPro DOMAIN/s: Disulphide isomerase (InterPro:IPR005788), Thioredoxin fold (InterPro:IPR012335), Thioredoxin domain (InterPro:IPR013766), Thioredoxin, conserved site (InterPro:IPR01…
qI3C-22-A07-1	BnaA07g10880D	chrA07	10228088	10228761	AT1G21722	unknown protein; FUNCTIONS IN: molecular_function unknown; INVOLVED IN: biological_process unknown; LOCATED IN: cellular_component unknown; BEST Arabidopsis thaliana protein match is: unknown protein (TAIR:AT1G78922.1); Has 47 Blast hits to 47 proteins in 13 species: Archae - 0; Bacteria - 0; Metazoa - 1; Fungi - 1; Plants - 42; Viruses - 0; Other Eukaryotes - 3 (source: NCBI BLink).
qI3C-22-A07-1	BnaA07g10890D	chrA07	10228869	10230811	AT1G21720	proteasome beta subunit C1 (PBC1); FUNCTIONS IN: peptidase activity, endopeptidase activity, threonine-type endopeptidase activity; INVOLVED IN: ubiquitin-dependent protein catabolic process; LOCATED IN: proteasome core complex, proteasome complex, plasma membrane; EXPRESSED IN: 23 plant structures; EXPRESSED DURING: 14 growth stages; CONTAINS InterPro DOMAIN/s: Proteasome, beta-type subunit, con…
qI3C-22-A07-1	BnaA07g10900D	chrA07	10232449	10233052	AT1G21695	hydroxyproline-rich glycoprotein family protein; BEST Arabidopsis thaliana protein match is: unknown protein (TAIR:AT1G77400.1); Has 5872 Blast hits to 1129 proteins in 201 species: Archae - 0; Bacteria - 86; Metazoa - 581; Fungi - 299; Plants - 356; Viruses - 57; Other Eukaryotes - 4493 (source: NCBI BLink).
qI3C-22-A07-1	BnaA07g10910D	chrA07	10235813	10238854	AT1G21660	Chaperone DnaJ-domain superfamily protein; FUNCTIONS IN: heat shock protein binding; LOCATED IN: cellular_component unknown; EXPRESSED IN: 24 plant structures; EXPRESSED DURING: 15 growth stages; CONTAINS InterPro DOMAIN/s: Heat shock protein DnaJ, N-terminal (InterPro:IPR001623); BEST Arabidopsis thaliana protein match is: Chaperone DnaJ-domain superfamily protein (TAIR:AT4G12770.1); Has 3482 Bl…
qI3C-22-A07-1	BnaA07g10920D	chrA07	10239458	10240783	AT1G77350	unknown protein; FUNCTIONS IN: molecular_function unknown; INVOLVED IN: biological_process unknown; LOCATED IN: endomembrane system; EXPRESSED IN: 23 plant structures; EXPRESSED DURING: 13 growth stages; CONTAINS InterPro DOMAIN/s: Protein of unknown function KRTCAP2 (InterPro:IPR018614); Has 35333 Blast hits to 34131 proteins in 2444 species: Archae - 798; Bacteria - 22429; Metazoa - 974; Fungi …
qI3C-22-A07-1	BnaA07g10930D	chrA07	10241834	10247695	AT1G21630	Calcium-binding EF hand family protein; FUNCTIONS IN: calcium ion binding; LOCATED IN: cytosol; EXPRESSED IN: 24 plant structures; EXPRESSED DURING: 15 growth stages; CONTAINS InterPro DOMAIN/s: EF-HAND 2 (InterPro:IPR018249), EPS15 homology (EH) (InterPro:IPR000261), Calcium-binding EF-hand (InterPro:IPR002048), EF-hand-like domain (InterPro:IPR011992); BEST Arabidopsis thaliana protein match is…
qI3C-22-A07-1	BnaA07g10940D	chrA07	10255492	10255852	AT1G17980	poly(A) polymerase 1 (PAPS1); CONTAINS InterPro DOMAIN/s: Poly(A) polymerase (InterPro:IPR014492), Poly(A) polymerase, central domain (InterPro:IPR007012), Nucleotidyltransferase, class I, C-terminal-like (InterPro:IPR011068), Nucleotidyl transferase domain (InterPro:IPR002934), Poly(A) polymerase, RNA-binding domain (InterPro:IPR007010); BEST Arabidopsis thaliana protein match is: nuclear poly(a…
qI3C-22-A07-1	BnaA07g10950D	chrA07	10256342	10258066
qI3C-22-A07-1	BnaA07g10960D	chrA07	10258801	10259011	AT1G21528	unknown protein; Has 2 Blast hits to 2 proteins in 1 species: Archae - 0; Bacteria - 0; Metazoa - 0; Fungi - 0; Plants - 2; Viruses - 0; Other Eukaryotes - 0 (source: NCBI BLink).
qI3C-22-A07-1	BnaA07g10970D	chrA07	10265793	10267357
qI3C-22-A07-1	BnaA07g10980D	chrA07	10269621	10271169
qI3C-22-A07-1	BnaA07g10990D	chrA07	10281848	10282058
qI3C-22-A07-1	BnaA07g11000D	chrA07	10296219	10296429
qI3C-22-A07-1	BnaA07g11010D	chrA07	10303141	10303309	AT1G21520	unknown protein; Has 9 Blast hits to 9 proteins in 2 species: Archae - 0; Bacteria - 0; Metazoa - 0; Fungi - 0; Plants - 9; Viruses - 0; Other Eukaryotes - 0 (source: NCBI BLink).
qI3C-22-A07-1	BnaA07g11020D	chrA07	10389640	10392054	AT1G21230	wall associated kinase 5 (WAK5); FUNCTIONS IN: protein serine/threonine kinase activity, kinase activity; INVOLVED IN: protein amino acid phosphorylation; LOCATED IN: plasma membrane; CONTAINS InterPro DOMAIN/s: EGF-like calcium-binding (InterPro:IPR001881), EGF-like, type 3 (InterPro:IPR000742), Serine-threonine/tyrosine-protein kinase (InterPro:IPR001245), Protein kinase-like domain (InterPro:I…
qI3C-22-A07-1	BnaA07g11030D	chrA07	10393267	10393774	AT1G21210	wall associated kinase 4 (WAK4); FUNCTIONS IN: protein serine/threonine kinase activity, protein kinase activity, ATP binding, calcium ion binding; INVOLVED IN: protein amino acid phosphorylation, unidimensional cell growth, lateral root development; LOCATED IN: plasma membrane; EXPRESSED IN: root, trichome; CONTAINS InterPro DOMAIN/s: EGF-like calcium-binding (InterPro:IPR001881), EGF-like, type…
qI3C-22-A07-1	BnaA07g11040D	chrA07	10393839	10395721	AT1G21230	wall associated kinase 5 (WAK5); FUNCTIONS IN: protein serine/threonine kinase activity, kinase activity; INVOLVED IN: protein amino acid phosphorylation; LOCATED IN: plasma membrane; CONTAINS InterPro DOMAIN/s: EGF-like calcium-binding (InterPro:IPR001881), EGF-like, type 3 (InterPro:IPR000742), Serine-threonine/tyrosine-protein kinase (InterPro:IPR001245), Protein kinase-like domain (InterPro:I…
qI3C-22-A07-1	BnaA07g11050D	chrA07	10399646	10401786	AT1G21140	Vacuolar iron transporter (VIT) family protein; CONTAINS InterPro DOMAIN/s: Protein of unknown function DUF125, transmembrane (InterPro:IPR008217); BEST Arabidopsis thaliana protein match is: Vacuolar iron transporter (VIT) family protein (TAIR:AT3G43660.1); Has 1867 Blast hits to 1856 proteins in 645 species: Archae - 60; Bacteria - 1279; Metazoa - 0; Fungi - 103; Plants - 211; Viruses - 0; Othe…
qI3C-22-A07-1	BnaA07g11060D	chrA07	10417317	10418638	AT1G21100	O-methyltransferase family protein; FUNCTIONS IN: methyltransferase activity, O-methyltransferase activity, protein dimerization activity; LOCATED IN: cytosol; EXPRESSED IN: stem, cotyledon, hypocotyl, root, leaf; EXPRESSED DURING: LP.04 four leaves visible; CONTAINS InterPro DOMAIN/s: Winged helix-turn-helix transcription repressor DNA-binding (InterPro:IPR011991), Plant methyltransferase dimeri…
qI3C-22-A07-1	BnaA07g11070D	chrA07	10420376	10421893	AT1G21100	O-methyltransferase family protein; FUNCTIONS IN: methyltransferase activity, O-methyltransferase activity, protein dimerization activity; LOCATED IN: cytosol; EXPRESSED IN: stem, cotyledon, hypocotyl, root, leaf; EXPRESSED DURING: LP.04 four leaves visible; CONTAINS InterPro DOMAIN/s: Winged helix-turn-helix transcription repressor DNA-binding (InterPro:IPR011991), Plant methyltransferase dimeri…
qI3C-22-A07-1	BnaA07g11080D	chrA07	10425491	10426829	AT1G21120	O-methyltransferase family protein; FUNCTIONS IN: methyltransferase activity, O-methyltransferase activity, protein dimerization activity; LOCATED IN: cytosol; EXPRESSED IN: 9 plant structures; EXPRESSED DURING: LP.04 four leaves visible, LP.10 ten leaves visible, LP.08 eight leaves visible; CONTAINS InterPro DOMAIN/s: Winged helix-turn-helix transcription repressor DNA-binding (InterPro:IPR01199…
qI3C-22-A07-1	BnaA07g11090D	chrA07	10427446	10429124	AT1G21090	Cupredoxin superfamily protein; CONTAINS InterPro DOMAIN/s: Cupredoxin (InterPro:IPR008972); Has 232 Blast hits to 228 proteins in 41 species: Archae - 0; Bacteria - 4; Metazoa - 16; Fungi - 9; Plants - 195; Viruses - 0; Other Eukaryotes - 8 (source: NCBI BLink).
qI3C-22-A07-1	BnaA07g11100D	chrA07	10430800	10431544	AT1G21080	DNAJ heat shock N-terminal domain-containing protein; FUNCTIONS IN: unfolded protein binding, heat shock protein binding; INVOLVED IN: protein folding; LOCATED IN: cellular_component unknown; EXPRESSED IN: 23 plant structures; EXPRESSED DURING: 15 growth stages; CONTAINS InterPro DOMAIN/s: Molecular chaperone, heat shock protein, Hsp40, DnaJ (InterPro:IPR015609), Heat shock protein DnaJ, N-termin…
qI3C-22-A07-1	BnaA07g11110D	chrA07	10437817	10438720	AT1G21050	Protein of unknown function, DUF617; CONTAINS InterPro DOMAIN/s: Protein of unknown function DUF617, plant (InterPro:IPR006460); BEST Arabidopsis thaliana protein match is: Protein of unknown function, DUF617 (TAIR:AT1G76610.1); Has 257 Blast hits to 256 proteins in 14 species: Archae - 0; Bacteria - 0; Metazoa - 0; Fungi - 0; Plants - 257; Viruses - 0; Other Eukaryotes - 0 (source: NCBI BLink).
qI3C-22-A07-1	BnaA07g11120D	chrA07	10447442	10448066	AT1G21010	unknown protein; FUNCTIONS IN: molecular_function unknown; INVOLVED IN: N-terminal protein myristoylation; LOCATED IN: cellular_component unknown; EXPRESSED IN: 24 plant structures; EXPRESSED DURING: 14 growth stages; BEST Arabidopsis thaliana protein match is: unknown protein (TAIR:AT1G76600.1); Has 206 Blast hits to 206 proteins in 13 species: Archae - 0; Bacteria - 0; Metazoa - 0; Fungi - 0; P…
qI3C-22-A07-1	BnaA07g11130D	chrA07	10457828	10459092	AT1G21000	PLATZ transcription factor family protein; CONTAINS InterPro DOMAIN/s: Protein of unknown function DUF597 (InterPro:IPR006734); BEST Arabidopsis thaliana protein match is: PLATZ transcription factor family protein (TAIR:AT1G76590.1); Has 403 Blast hits to 403 proteins in 26 species: Archae - 0; Bacteria - 0; Metazoa - 0; Fungi - 0; Plants - 403; Viruses - 0; Other Eukaryotes - 0 (source: NCBI BLi…
qI3C-22-A07-1	BnaA07g11140D	chrA07	10471305	10472890	AT1G20990	Cysteine/Histidine-rich C1 domain family protein; LOCATED IN: chloroplast; CONTAINS InterPro DOMAIN/s: DC1 (InterPro:IPR004146), C1-like (InterPro:IPR011424); BEST Arabidopsis thaliana protein match is: Cysteine/Histidine-rich C1 domain family protein (TAIR:AT2G16050.1); Has 1603 Blast hits to 716 proteins in 35 species: Archae - 0; Bacteria - 2; Metazoa - 20; Fungi - 0; Plants - 1573; Viruses - …
qI3C-22-A07-1	BnaA07g11150D	chrA07	10476332	10483288	AT1G20960	embryo defective 1507 (emb1507); FUNCTIONS IN: in 6 functions; INVOLVED IN: embryo development ending in seed dormancy; EXPRESSED IN: 24 plant structures; EXPRESSED DURING: 13 growth stages; CONTAINS InterPro DOMAIN/s: ATPase, AAA+ type, core (InterPro:IPR003593), DNA/RNA helicase, DEAD/DEAH box type, N-terminal (InterPro:IPR011545), Sec63 domain (InterPro:IPR004179), Sec63 domain, subgroup (Inte…
qI3C-22-A07-1	BnaA07g11160D	chrA07	10483351	10485084	AT1G20960	embryo defective 1507 (emb1507); FUNCTIONS IN: in 6 functions; INVOLVED IN: embryo development ending in seed dormancy; EXPRESSED IN: 24 plant structures; EXPRESSED DURING: 13 growth stages; CONTAINS InterPro DOMAIN/s: ATPase, AAA+ type, core (InterPro:IPR003593), DNA/RNA helicase, DEAD/DEAH box type, N-terminal (InterPro:IPR011545), Sec63 domain (InterPro:IPR004179), Sec63 domain, subgroup (Inte…
qI3C-22-A07-1	BnaA07g11170D	chrA07	10490445	10491694	AT4G10480	Nascent polypeptide-associated complex (NAC), alpha subunit family protein; FUNCTIONS IN: molecular_function unknown; INVOLVED IN: biological_process unknown; LOCATED IN: cellular_component unknown; EXPRESSED IN: 24 plant structures; EXPRESSED DURING: 13 growth stages; CONTAINS InterPro DOMAIN/s: Ubiquitin-associated/translation elongation factor EF1B, N-terminal (InterPro:IPR000449), Nascent pol…
qI3C-22-A07-1	BnaA07g11180D	chrA07	10494621	10496350	AT1G20930	cyclin-dependent kinase B2;2 (CDKB2;2); CONTAINS InterPro DOMAIN/s: Protein kinase, ATP binding site (InterPro:IPR017441), Protein kinase, catalytic domain (InterPro:IPR000719), Serine/threonine-protein kinase domain (InterPro:IPR002290), Serine/threonine-protein kinase-like domain (InterPro:IPR017442), Protein kinase-like domain (InterPro:IPR011009), Serine/threonine-protein kinase, active site …
qI3C-22-A07-1	BnaA07g11190D	chrA07	10510105	10512819	AT1G20910	ARID/BRIGHT DNA-binding domain-containing protein; FUNCTIONS IN: sequence-specific DNA binding transcription factor activity; INVOLVED IN: regulation of transcription; LOCATED IN: intracellular; EXPRESSED IN: 19 plant structures; EXPRESSED DURING: 7 growth stages; CONTAINS InterPro DOMAIN/s: Heat shock protein Hsp20 (InterPro:IPR002068), HSP20-like chaperone (InterPro:IPR008978), ARID/BRIGHT DNA-…
qI3C-22-A07-1	BnaA07g11200D	chrA07	10515216	10516149	AT1G20900	ESCAROLA (ESC); CONTAINS InterPro DOMAIN/s: Protein of unknown function DUF296 (InterPro:IPR005175), Predicted AT-hook DNA-binding (InterPro:IPR014476); BEST Arabidopsis thaliana protein match is: Predicted AT-hook DNA-binding family protein (TAIR:AT1G76500.1); Has 2335 Blast hits to 2120 proteins in 205 species: Archae - 0; Bacteria - 577; Metazoa - 531; Fungi - 95; Plants - 869; Viruses - 15; O…
qI3C-22-A07-1	BnaA07g11210D	chrA07	10527129	10528364	AT1G20890	unknown protein; FUNCTIONS IN: molecular_function unknown; INVOLVED IN: biological_process unknown; LOCATED IN: endomembrane system; EXPRESSED IN: 24 plant structures; EXPRESSED DURING: 14 growth stages; BEST Arabidopsis thaliana protein match is: unknown protein (TAIR:AT1G76480.2); Has 33 Blast hits to 33 proteins in 11 species: Archae - 0; Bacteria - 0; Metazoa - 2; Fungi - 0; Plants - 31; Viru…
qI3C-22-A07-1	BnaA07g11220D	chrA07	10529714	10531272	AT1G76460	RNA-binding (RRM/RBD/RNP motifs) family protein; FUNCTIONS IN: RNA binding, nucleotide binding, nucleic acid binding; INVOLVED IN: biological_process unknown; LOCATED IN: cellular_component unknown; EXPRESSED IN: 23 plant structures; EXPRESSED DURING: 13 growth stages; CONTAINS InterPro DOMAIN/s: RNA recognition motif, RNP-1 (InterPro:IPR000504), Nucleotide-binding, alpha-beta plait (InterPro:IPR…
qI3C-22-A07-1	BnaA07g11230D	chrA07	10534162	10535616	AT1G20870	HSP20-like chaperones superfamily protein; CONTAINS InterPro DOMAIN/s: HSP20-like chaperone (InterPro:IPR008978); BEST Arabidopsis thaliana protein match is: HSP20-like chaperones superfamily protein (TAIR:AT1G54850.1); Has 109 Blast hits to 81 proteins in 18 species: Archae - 0; Bacteria - 0; Metazoa - 1; Fungi - 0; Plants - 99; Viruses - 0; Other Eukaryotes - 9 (source: NCBI BLink).
qI3C-22-A07-1	BnaA07g11240D	chrA07	10535915	10537433	AT1G20850	xylem cysteine peptidase 2 (XCP2); FUNCTIONS IN: cysteine-type peptidase activity, peptidase activity; INVOLVED IN: proteolysis, developmental programmed cell death; LOCATED IN: cell wall; EXPRESSED IN: 23 plant structures; EXPRESSED DURING: 13 growth stages; CONTAINS InterPro DOMAIN/s: Peptidase C1A, papain (InterPro:IPR013128), Proteinase inhibitor I29, cathepsin propeptide (InterPro:IPR013201)…
qI3C-22-A07-1	BnaA07g11250D	chrA07	10541725	10542368	AT1G20823	RING/U-box superfamily protein; FUNCTIONS IN: zinc ion binding; INVOLVED IN: response to chitin; EXPRESSED IN: 22 plant structures; EXPRESSED DURING: 13 growth stages; CONTAINS InterPro DOMAIN/s: Zinc finger, RING-type (InterPro:IPR001841), Zinc finger, C3HC4 RING-type (InterPro:IPR018957); BEST Arabidopsis thaliana protein match is: RING/U-box superfamily protein (TAIR:AT1G76410.1); Has 9063 Bla…
qI3C-22-A07-1	BnaA07g11260D	chrA07	10544104	10544440
qI3C-22-A07-1	BnaA07g11270D	chrA07	10548793	10552920	AT1G20780	senescence-associated E3 ubiquitin ligase 1 (SAUL1); FUNCTIONS IN: ubiquitin-protein ligase activity; INVOLVED IN: regulation of chlorophyll catabolic process, regulation of chlorophyll biosynthetic process, leaf senescence, regulation of abscisic acid biosynthetic process; LOCATED IN: plasma membrane; EXPRESSED IN: 9 plant structures; EXPRESSED DURING: 7 growth stages; CONTAINS InterPro DOMAIN/s…
qI3C-22-A07-1	BnaA07g11280D	chrA07	10553222	10554680	AT1G20770	unknown protein; Has 59 Blast hits to 59 proteins in 24 species: Archae - 0; Bacteria - 0; Metazoa - 26; Fungi - 4; Plants - 29; Viruses - 0; Other Eukaryotes - 0 (source: NCBI BLink).
qI3C-22-A07-1	BnaA07g11290D	chrA07	10554870	10559705	AT1G20760	Calcium-binding EF hand family protein; FUNCTIONS IN: calcium ion binding; LOCATED IN: plasma membrane; EXPRESSED IN: 24 plant structures; EXPRESSED DURING: 15 growth stages; CONTAINS InterPro DOMAIN/s: EF-HAND 2 (InterPro:IPR018249), EPS15 homology (EH) (InterPro:IPR000261), EF-hand-like domain (InterPro:IPR011992), Calcium-binding EF-hand (InterPro:IPR002048); BEST Arabidopsis thaliana protein …
qI3C-22-A07-1	BnaA07g11300D	chrA07	10564934	10566728	AT1G20696	high mobility group B3 (HMGB3); FUNCTIONS IN: chromatin binding, structural constituent of chromatin, DNA binding, sequence-specific DNA binding transcription factor activity; INVOLVED IN: chromatin assembly or disassembly; LOCATED IN: chromatin; EXPRESSED IN: 24 plant structures; EXPRESSED DURING: 13 growth stages; CONTAINS InterPro DOMAIN/s: High mobility group, superfamily (InterPro:IPR009071)…
qI3C-22-A07-1	BnaA07g11310D	chrA07	10568806	10570838	AT1G20700	WUSCHEL related homeobox 14 (WOX14); CONTAINS InterPro DOMAIN/s: Homeobox (InterPro:IPR001356), Homeodomain-like (InterPro:IPR009057), Homeodomain-related (InterPro:IPR012287); BEST Arabidopsis thaliana protein match is: WUSCHEL related homeobox 10 (TAIR:AT1G20710.1); Has 657 Blast hits to 657 proteins in 86 species: Archae - 0; Bacteria - 0; Metazoa - 109; Fungi - 12; Plants - 530; Viruses - 0; …
qI3C-22-A07-1	BnaA07g11320D	chrA07	10579942	10583328	AT1G20670	DNA-binding bromodomain-containing protein; CONTAINS InterPro DOMAIN/s: Bromodomain, conserved site (InterPro:IPR018359), Bromodomain (InterPro:IPR001487); BEST Arabidopsis thaliana protein match is: DNA-binding bromodomain-containing protein (TAIR:AT1G76380.2); Has 11096 Blast hits to 8233 proteins in 323 species: Archae - 0; Bacteria - 121; Metazoa - 4363; Fungi - 1457; Plants - 677; Viruses - …
qI3C-22-A07-1	BnaA07g11330D	chrA07	10590164	10591514	AT1G20650	Protein kinase superfamily protein; FUNCTIONS IN: protein serine/threonine kinase activity, protein kinase activity, ATP binding; INVOLVED IN: protein amino acid phosphorylation; LOCATED IN: cellular_component unknown; EXPRESSED IN: 22 plant structures; EXPRESSED DURING: 13 growth stages; CONTAINS InterPro DOMAIN/s: Protein kinase, ATP binding site (InterPro:IPR017441), Protein kinase, catalytic …
qI3C-22-A07-1	BnaA07g11340D	chrA07	10591729	10594794	AT1G20640	Plant regulator RWP-RK family protein; CONTAINS InterPro DOMAIN/s: Octicosapeptide/Phox/Bem1p (InterPro:IPR000270), Plant regulator RWP-RK (InterPro:IPR003035); BEST Arabidopsis thaliana protein match is: Plant regulator RWP-RK family protein (TAIR:AT1G76350.1); Has 35333 Blast hits to 34131 proteins in 2444 species: Archae - 798; Bacteria - 22429; Metazoa - 974; Fungi - 991; Plants - 531; Viruse…
qI3C-22-A07-1	BnaA07g11350D	chrA07	10598864	10600108
qI3C-22-A07-1	BnaA07g11360D	chrA07	10601208	10604165	AT1G20630	catalase 1 (CAT1); FUNCTIONS IN: catalase activity, cobalt ion binding; INVOLVED IN: in 7 processes; LOCATED IN: mitochondrion, cytosolic ribosome, cell wall, peroxisome, chloroplast envelope; EXPRESSED IN: 26 plant structures; EXPRESSED DURING: 16 growth stages; CONTAINS InterPro DOMAIN/s: Catalase related subgroup (InterPro:IPR018028), Catalase (InterPro:IPR002226), Catalase-like domain, haem-d…
qI3C-22-A07-1	BnaA07g11370D	chrA07	10604388	10610669	AT1G20620	catalase 3 (CAT3); FUNCTIONS IN: catalase activity, cobalt ion binding; INVOLVED IN: in 7 processes; LOCATED IN: in 11 components; EXPRESSED IN: 29 plant structures; EXPRESSED DURING: 17 growth stages; CONTAINS InterPro DOMAIN/s: Catalase-like domain, haem-dependent (InterPro:IPR020835), Catalase related subgroup (InterPro:IPR018028), Catalase (InterPro:IPR002226), Catalase, N-terminal (InterPro:…
qI3C-22-A07-1	BnaA07g11380D	chrA07	10613364	10614405	AT1G76340	golgi nucleotide sugar transporter 3 (GONST3); CONTAINS InterPro DOMAIN/s: Protein of unknown function DUF250 (InterPro:IPR004853); BEST Arabidopsis thaliana protein match is: golgi nucleotide sugar transporter 4 (TAIR:AT5G19980.1); Has 1377 Blast hits to 1372 proteins in 233 species: Archae - 0; Bacteria - 8; Metazoa - 324; Fungi - 246; Plants - 675; Viruses - 0; Other Eukaryotes - 124 (source: …
qI3C-22-A07-1	BnaA07g11390D	chrA07	10614806	10615302	AT1G20580	Small nuclear ribonucleoprotein family protein; FUNCTIONS IN: molecular_function unknown; LOCATED IN: nucleolus, nucleus, small nucleolar ribonucleoprotein complex; EXPRESSED IN: 22 plant structures; EXPRESSED DURING: 13 growth stages; CONTAINS InterPro DOMAIN/s: Like-Sm ribonucleoprotein (LSM) domain (InterPro:IPR001163), Like-Sm ribonucleoprotein (LSM) domain, eukaryotic/archaea-type (InterPro:…
qI3C-22-A07-1	BnaA07g11400D	chrA07	10615455	10617326	AT1G20575	Nucleotide-diphospho-sugar transferases superfamily protein; CONTAINS InterPro DOMAIN/s: Glycosyl transferase, family 2 (InterPro:IPR001173); BEST Arabidopsis thaliana protein match is: Nucleotide-diphospho-sugar transferases superfamily protein (TAIR:AT2G39630.1); Has 22705 Blast hits to 22656 proteins in 2589 species: Archae - 933; Bacteria - 16103; Metazoa - 288; Fungi - 260; Plants - 98; Viru…
qI3C-22-A07-1	BnaA07g11410D	chrA07	10618810	10619053	AT1G20530	Protein of unknown function (DUF630 and DUF632); FUNCTIONS IN: molecular_function unknown; INVOLVED IN: N-terminal protein myristoylation; LOCATED IN: cellular_component unknown; EXPRESSED IN: shoot apex, embryo, flower; EXPRESSED DURING: petal differentiation and expansion stage, D bilateral stage; CONTAINS InterPro DOMAIN/s: Protein of unknown function DUF630 (InterPro:IPR006868), Protein of un…
qI3C-22-A07-1	BnaA07g11420D	chrA07	10623457	10626165	AT1G20500	AMP-dependent synthetase and ligase family protein; FUNCTIONS IN: 4-coumarate-CoA ligase activity; INVOLVED IN: phenylpropanoid metabolic process, metabolic process; CONTAINS InterPro DOMAIN/s: AMP-binding, conserved site (InterPro:IPR020845), AMP-dependent synthetase/ligase (InterPro:IPR000873); BEST Arabidopsis thaliana protein match is: AMP-dependent synthetase and ligase family protein (TAIR:…
qI3C-22-A07-1	BnaA07g11430D	chrA07	10631596	10634251	AT1G20500	AMP-dependent synthetase and ligase family protein; FUNCTIONS IN: 4-coumarate-CoA ligase activity; INVOLVED IN: phenylpropanoid metabolic process, metabolic process; CONTAINS InterPro DOMAIN/s: AMP-binding, conserved site (InterPro:IPR020845), AMP-dependent synthetase/ligase (InterPro:IPR000873); BEST Arabidopsis thaliana protein match is: AMP-dependent synthetase and ligase family protein (TAIR:…
qI3C-22-A07-1	BnaA07g11440D	chrA07	10635473	10635990	AT1G20470	SAUR-like auxin-responsive protein family ; CONTAINS InterPro DOMAIN/s: Auxin responsive SAUR protein (InterPro:IPR003676); BEST Arabidopsis thaliana protein match is: SAUR-like auxin-responsive protein family (TAIR:AT1G76190.1); Has 1315 Blast hits to 1299 proteins in 26 species: Archae - 0; Bacteria - 0; Metazoa - 0; Fungi - 0; Plants - 1314; Viruses - 0; Other Eukaryotes - 1 (source: NCBI BLin…
qI3C-22-A07-1	BnaA07g11450D	chrA07	10640881	10642008	AT1G20450	EARLY RESPONSIVE TO DEHYDRATION 10 (ERD10); CONTAINS InterPro DOMAIN/s: Dehydrin (InterPro:IPR000167); BEST Arabidopsis thaliana protein match is: cold-regulated 47 (TAIR:AT1G20440.1); Has 8140 Blast hits to 5021 proteins in 461 species: Archae - 16; Bacteria - 327; Metazoa - 2363; Fungi - 375; Plants - 2004; Viruses - 65; Other Eukaryotes - 2990 (source: NCBI BLink).
qI3C-22-A07-1	BnaA07g11460D	chrA07	10644433	10645235	AT1G20430	unknown protein; Has 29 Blast hits to 29 proteins in 10 species: Archae - 0; Bacteria - 0; Metazoa - 0; Fungi - 0; Plants - 29; Viruses - 0; Other Eukaryotes - 0 (source: NCBI BLink).
qI3C-22-A07-1	BnaA07g11470D	chrA07	10645802	10646925	AT1G20410	Pseudouridine synthase family protein; FUNCTIONS IN: pseudouridine synthase activity, RNA binding; INVOLVED IN: pseudouridine synthesis, RNA modification; LOCATED IN: cellular_component unknown; EXPRESSED IN: 22 plant structures; EXPRESSED DURING: 13 growth stages; CONTAINS InterPro DOMAIN/s: Pseudouridine synthase, catalytic domain (InterPro:IPR020103); Has 545 Blast hits to 513 proteins in 206 …
qI3C-22-A07-1	BnaA07g11480D	chrA07	10653340	10655910	AT1G20410	Pseudouridine synthase family protein; FUNCTIONS IN: pseudouridine synthase activity, RNA binding; INVOLVED IN: pseudouridine synthesis, RNA modification; LOCATED IN: cellular_component unknown; EXPRESSED IN: 22 plant structures; EXPRESSED DURING: 13 growth stages; CONTAINS InterPro DOMAIN/s: Pseudouridine synthase, catalytic domain (InterPro:IPR020103); Has 545 Blast hits to 513 proteins in 206 …
qI3C-22-A07-1	BnaA07g11490D	chrA07	10667687	10669070	AT1G20730	Protein of unknown function (DUF833); CONTAINS InterPro DOMAIN/s: Protein of unknown function DUF833 (InterPro:IPR008551); BEST Arabidopsis thaliana protein match is: Protein of unknown function (DUF833) (TAIR:AT1G20740.1); Has 432 Blast hits to 427 proteins in 156 species: Archae - 0; Bacteria - 238; Metazoa - 13; Fungi - 0; Plants - 127; Viruses - 2; Other Eukaryotes - 52 (source: NCBI BLink).
qI3C-22-A07-1	BnaA07g11500D	chrA07	10669249	10669850
qI3C-22-A07-1	BnaA07g11510D	chrA07	10669918	10670760	AT1G20340	DNA-DAMAGE-REPAIR/TOLERATION PROTEIN 112 (DRT112); FUNCTIONS IN: electron carrier activity, copper ion binding; INVOLVED IN: response to UV, response to chemical stimulus, copper ion homeostasis, negative regulation of translation, response to copper ion; LOCATED IN: thylakoid, thylakoid lumen, chloroplast thylakoid lumen, chloroplast stroma, chloroplast; EXPRESSED IN: 25 plant structures; EXPRES…
qI3C-22-A07-1	BnaA07g11520D	chrA07	10672823	10674068	AT1G20730	Protein of unknown function (DUF833); CONTAINS InterPro DOMAIN/s: Protein of unknown function DUF833 (InterPro:IPR008551); BEST Arabidopsis thaliana protein match is: Protein of unknown function (DUF833) (TAIR:AT1G20740.1); Has 432 Blast hits to 427 proteins in 156 species: Archae - 0; Bacteria - 238; Metazoa - 13; Fungi - 0; Plants - 127; Viruses - 2; Other Eukaryotes - 52 (source: NCBI BLink).
qI3C-22-A07-1	BnaA07g11530D	chrA07	10674357	10674986
qI3C-22-A07-1	BnaA07g11540D	chrA07	10675054	10675896	AT1G20340	DNA-DAMAGE-REPAIR/TOLERATION PROTEIN 112 (DRT112); FUNCTIONS IN: electron carrier activity, copper ion binding; INVOLVED IN: response to UV, response to chemical stimulus, copper ion homeostasis, negative regulation of translation, response to copper ion; LOCATED IN: thylakoid, thylakoid lumen, chloroplast thylakoid lumen, chloroplast stroma, chloroplast; EXPRESSED IN: 25 plant structures; EXPRES…
qI3C-22-A07-1	BnaA07g11550D	chrA07	10676565	10677297	AT1G20310	unknown protein; FUNCTIONS IN: molecular_function unknown; INVOLVED IN: biological_process unknown; LOCATED IN: chloroplast; EXPRESSED IN: 16 plant structures; EXPRESSED DURING: 9 growth stages; BEST Arabidopsis thaliana protein match is: unknown protein (TAIR:AT1G76070.1); Has 46 Blast hits to 46 proteins in 12 species: Archae - 0; Bacteria - 0; Metazoa - 0; Fungi - 0; Plants - 46; Viruses - 0; …
qI3C-22-A07-1	BnaA07g11560D	chrA07	10677399	10680396	AT1G20290	SWI-SNF-related chromatin binding protein; BEST Arabidopsis thaliana protein match is: SWI-SNF-related chromatin binding protein (TAIR:AT1G20240.1); Has 82 Blast hits to 78 proteins in 10 species: Archae - 0; Bacteria - 0; Metazoa - 1; Fungi - 0; Plants - 81; Viruses - 0; Other Eukaryotes - 0 (source: NCBI BLink).
qI3C-22-A07-1	BnaA07g11570D	chrA07	10680626	10683420	AT1G20260	ATPase, V1 complex, subunit B protein; FUNCTIONS IN: hydrogen ion transporting ATP synthase activity, rotational mechanism, hydrolase activity, acting on acid anhydrides, catalyzing transmembrane movement of substances, ATP binding, proton-transporting ATPase activity, rotational mechanism; INVOLVED IN: proton transport, ATP metabolic process, ATP synthesis coupled proton transport; LOCATED IN: p…
qI3C-22-A07-1	BnaA07g11580D	chrA07	10683819	10686715
qI3C-22-A07-1	BnaA07g11590D	chrA07	10686809	10687604	AT1G76030	ATPase, V1 complex, subunit B protein; FUNCTIONS IN: hydrogen ion transporting ATP synthase activity, rotational mechanism, hydrolase activity, acting on acid anhydrides, catalyzing transmembrane movement of substances, proton-transporting ATPase activity, rotational mechanism, ATP binding; INVOLVED IN: response to cadmium ion, glucose mediated signaling pathway; LOCATED IN: plasma membrane, chlo…
qI3C-22-A07-1	BnaA07g11600D	chrA07	10688515	10693218	AT1G75990	PAM domain (PCI/PINT associated module) protein; FUNCTIONS IN: enzyme regulator activity; INVOLVED IN: protein catabolic process, ubiquitin-dependent protein catabolic process; LOCATED IN: proteasome complex, plasma membrane, proteasome regulatory particle, lid subcomplex, membrane; EXPRESSED IN: 23 plant structures; EXPRESSED DURING: 13 growth stages; CONTAINS InterPro DOMAIN/s: Proteasome compo…
qI3C-22-A07-1	BnaA07g11610D	chrA07	10702937	10707181	AT1G20150	Subtilisin-like serine endopeptidase family protein; FUNCTIONS IN: identical protein binding, serine-type endopeptidase activity; INVOLVED IN: proteolysis, negative regulation of catalytic activity; LOCATED IN: endomembrane system; EXPRESSED IN: leaf whorl, sepal, root, flower, seed; EXPRESSED DURING: F mature embryo stage, petal differentiation and expansion stage, E expanded cotyledon stage; CO…
qI3C-22-A07-1	BnaA07g11620D	chrA07	10707283	10707893	AT2G25700	SKP1-like 3 (SK3); FUNCTIONS IN: ubiquitin-protein ligase activity, protein binding; INVOLVED IN: ubiquitin-dependent protein catabolic process; LOCATED IN: cellular_component unknown; EXPRESSED IN: sepal, seed coat, pedicel, valve; CONTAINS InterPro DOMAIN/s: E3 ubiquitin ligase, SCF complex, Skp subunit (InterPro:IPR016897), SKP1 component, dimerisation (InterPro:IPR016072), SKP1 component (Int…
qI3C-22-A07-1	BnaA07g11630D	chrA07	10759216	10760887	AT1G19900	glyoxal oxidase-related protein; FUNCTIONS IN: molecular_function unknown; INVOLVED IN: biological_process unknown; LOCATED IN: endomembrane system; EXPRESSED IN: root; CONTAINS InterPro DOMAIN/s: Galactose oxidase/kelch, beta-propeller (InterPro:IPR011043), Galactose oxidase, beta-propeller (InterPro:IPR015916), Immunoglobulin E-set (InterPro:IPR014756), Glyoxal oxidase, N-terminal (InterPro:IPR…
qI3C-22-A07-1	BnaA07g11640D	chrA07	10766771	10768442	AT1G19900	glyoxal oxidase-related protein; FUNCTIONS IN: molecular_function unknown; INVOLVED IN: biological_process unknown; LOCATED IN: endomembrane system; EXPRESSED IN: root; CONTAINS InterPro DOMAIN/s: Galactose oxidase/kelch, beta-propeller (InterPro:IPR011043), Galactose oxidase, beta-propeller (InterPro:IPR015916), Immunoglobulin E-set (InterPro:IPR014756), Glyoxal oxidase, N-terminal (InterPro:IPR…
qI3C-22-A07-1	BnaA07g11650D	chrA07	10770368	10773963	AT1G19880	Regulator of chromosome condensation (RCC1) family protein; CONTAINS InterPro DOMAIN/s: Regulator of chromosome condensation/beta-lactamase-inhibitor protein II (InterPro:IPR009091), Regulator of chromosome condensation, RCC1 (InterPro:IPR000408); BEST Arabidopsis thaliana protein match is: Regulator of chromosome condensation (RCC1) family protein (TAIR:AT5G63860.1); Has 17859 Blast hits to 6314…
qI3C-22-A07-1	BnaA07g11660D	chrA07	10780303	10784258	AT1G19850	MONOPTEROS (MP); FUNCTIONS IN: sequence-specific DNA binding transcription factor activity, promoter binding; INVOLVED IN: in 8 processes; LOCATED IN: nucleus, membrane; EXPRESSED IN: 21 plant structures; EXPRESSED DURING: 11 growth stages; CONTAINS InterPro DOMAIN/s: Aux/IAA-ARF-dimerisation (InterPro:IPR011525), Transcriptional factor B3 (InterPro:IPR003340), AUX/IAA protein (InterPro:IPR003311…
qI3C-22-A07-1	BnaA07g11670D	chrA07	10810826	10811429	AT1G19840	SAUR-like auxin-responsive protein family ; CONTAINS InterPro DOMAIN/s: Auxin responsive SAUR protein (InterPro:IPR003676); BEST Arabidopsis thaliana protein match is: SAUR-like auxin-responsive protein family (TAIR:AT1G75590.1); Has 1391 Blast hits to 1377 proteins in 26 species: Archae - 0; Bacteria - 0; Metazoa - 0; Fungi - 0; Plants - 1390; Viruses - 0; Other Eukaryotes - 1 (source: NCBI BLin…
qI3C-22-A07-1	BnaA07g11680D	chrA07	10817814	10819017
qI3C-22-A07-1	BnaA07g11690D	chrA07	10822850	10823761	AT1G19650	Sec14p-like phosphatidylinositol transfer family protein; FUNCTIONS IN: phosphatidylinositol transporter activity, transporter activity; INVOLVED IN: transport; LOCATED IN: plasma membrane; EXPRESSED IN: 20 plant structures; EXPRESSED DURING: 15 growth stages; CONTAINS InterPro DOMAIN/s: Cellular retinaldehyde-binding/triple function, C-terminal (InterPro:IPR001251), Cellular retinaldehyde bindin…
qI3C-22-A07-1	BnaA07g11700D	chrA07	10834775	10837191	AT1G19640	jasmonic acid carboxyl methyltransferase (JMT); CONTAINS InterPro DOMAIN/s: SAM dependent carboxyl methyltransferase (InterPro:IPR005299); BEST Arabidopsis thaliana protein match is: S-adenosyl-L-methionine-dependent methyltransferases superfamily protein (TAIR:AT3G11480.1); Has 890 Blast hits to 871 proteins in 121 species: Archae - 0; Bacteria - 61; Metazoa - 9; Fungi - 5; Plants - 740; Viruses…
qI3C-22-A07-1	BnaA07g11710D	chrA07	10845157	10846335	AT1G19510	RAD-like 5 (RL5); FUNCTIONS IN: DNA binding, sequence-specific DNA binding transcription factor activity; INVOLVED IN: regulation of transcription, DNA-dependent; EXPRESSED IN: 11 plant structures; EXPRESSED DURING: 9 growth stages; CONTAINS InterPro DOMAIN/s: SANT, DNA-binding (InterPro:IPR001005), Molecular chaperone, heat shock protein, Hsp40, DnaJ (InterPro:IPR015609), Homeodomain-like (Inter…
qI3C-22-A07-1	BnaA07g11720D	chrA07	10846422	10848298
qI3C-22-A07-3	BnaA07g14720D	chrA07	12914463	12921009	AT5G39500	GNOM-like 1 (GNL1); FUNCTIONS IN: ARF guanyl-nucleotide exchange factor activity; INVOLVED IN: ER body organization; LOCATED IN: intracellular; EXPRESSED IN: 23 plant structures; EXPRESSED DURING: 13 growth stages; CONTAINS InterPro DOMAIN/s: SEC7-like (InterPro:IPR000904); BEST Arabidopsis thaliana protein match is: sec7 domain-containing protein (TAIR:AT1G13980.2); Has 2885 Blast hits to 2457 p…
qI3C-22-A07-3	BnaA07g14730D	chrA07	12926111	12927342	AT5G39610	NAC domain containing protein 6 (NAC6); CONTAINS InterPro DOMAIN/s: No apical meristem (NAM) protein (InterPro:IPR003441); BEST Arabidopsis thaliana protein match is: NAC domain containing protein 3 (TAIR:AT3G29035.1); Has 3041 Blast hits to 3034 proteins in 79 species: Archae - 0; Bacteria - 0; Metazoa - 0; Fungi - 0; Plants - 3041; Viruses - 0; Other Eukaryotes - 0 (source: NCBI BLink).
qI3C-22-A07-3	BnaA07g14740D	chrA07	12947447	12949013	AT5G39660	cycling DOF factor 2 (CDF2); CONTAINS InterPro DOMAIN/s: Zinc finger, Dof-type (InterPro:IPR003851); BEST Arabidopsis thaliana protein match is: cycling DOF factor 3 (TAIR:AT3G47500.1); Has 30201 Blast hits to 17322 proteins in 780 species: Archae - 12; Bacteria - 1396; Metazoa - 17338; Fungi - 3422; Plants - 5037; Viruses - 0; Other Eukaryotes - 2996 (source: NCBI BLink).
qI3C-22-A07-3	BnaA07g14750D	chrA07	12951528	12952119	AT5G39670	Calcium-binding EF-hand family protein; FUNCTIONS IN: calcium ion binding; INVOLVED IN: biological_process unknown; LOCATED IN: cellular_component unknown; EXPRESSED IN: 21 plant structures; EXPRESSED DURING: 13 growth stages; CONTAINS InterPro DOMAIN/s: EF-Hand 1, calcium-binding site (InterPro:IPR018247), EF-HAND 2 (InterPro:IPR018249), EF-hand-like domain (InterPro:IPR011992), Calcium-binding …
qI3C-22-A07-3	BnaA07g14760D	chrA07	12952410	12954543	AT5G39680	EMBRYO DEFECTIVE 2744 (EMB2744); CONTAINS InterPro DOMAIN/s: Pentatricopeptide repeat (InterPro:IPR002885); BEST Arabidopsis thaliana protein match is: Tetratricopeptide repeat (TPR)-like superfamily protein (TAIR:AT2G27610.1); Has 37711 Blast hits to 13427 proteins in 206 species: Archae - 0; Bacteria - 0; Metazoa - 37; Fungi - 23; Plants - 37282; Viruses - 0; Other Eukaryotes - 369 (source: NCB…
qI3C-22-A07-3	BnaA07g14770D	chrA07	12957629	12958663	AT5G39720	avirulence induced gene 2 like protein (AIG2L); CONTAINS InterPro DOMAIN/s: Butirosin biosynthesis, BtrG-like (InterPro:IPR013024), AIG2-like (InterPro:IPR009288); BEST Arabidopsis thaliana protein match is: AIG2-like (avirulence induced gene) family protein (TAIR:AT5G39730.1); Has 287 Blast hits to 287 proteins in 90 species: Archae - 12; Bacteria - 68; Metazoa - 0; Fungi - 56; Plants - 104; Vir…
qI3C-22-A07-3	BnaA07g14780D	chrA07	12962272	12963459	AT5G39820	NAC domain containing protein 94 (NAC094); FUNCTIONS IN: sequence-specific DNA binding transcription factor activity; INVOLVED IN: multicellular organismal development, regulation of transcription; LOCATED IN: cellular_component unknown; CONTAINS InterPro DOMAIN/s: No apical meristem (NAM) protein (InterPro:IPR003441); BEST Arabidopsis thaliana protein match is: NAC (No Apical Meristem) domain tr…
qI3C-22-A07-3	BnaA07g14790D	chrA07	12973411	12975523	AT4G02570	cullin 1 (CUL1); CONTAINS InterPro DOMAIN/s: Winged helix-turn-helix transcription repressor DNA-binding (InterPro:IPR011991), Cullin homology (InterPro:IPR016158), Cullin protein, neddylation domain (InterPro:IPR019559), Cullin, conserved site (InterPro:IPR016157), Cullin, N-terminal (InterPro:IPR001373), Cullin repeat-like-containing domain (InterPro:IPR016159); BEST Arabidopsis thaliana protei…
qI3C-22-A07-3	BnaA07g14800D	chrA07	12990251	12993156	AT3G28857	basic helix-loop-helix (bHLH) DNA-binding family protein; FUNCTIONS IN: transcription regulator activity; INVOLVED IN: regulation of transcription; CONTAINS InterPro DOMAIN/s: Helix-loop-helix DNA-binding domain (InterPro:IPR001092); BEST Arabidopsis thaliana protein match is: basic helix-loop-helix (bHLH) DNA-binding family protein (TAIR:AT5G39860.1); Has 35333 Blast hits to 34131 proteins in 24…
qI3C-22-A07-3	BnaA07g14810D	chrA07	12995308	12997790	AT5G39900	Small GTP-binding protein; FUNCTIONS IN: GTP binding, translation elongation factor activity, GTPase activity; INVOLVED IN: biological_process unknown; LOCATED IN: cellular_component unknown; EXPRESSED IN: 21 plant structures; EXPRESSED DURING: 13 growth stages; CONTAINS InterPro DOMAIN/s: GTP-binding protein LepA (InterPro:IPR006297), Protein synthesis factor, GTP-binding (InterPro:IPR000795), S…
qI3C-22-A07-3	BnaA07g14820D	chrA07	13001632	13003112	AT5G39950	thioredoxin 2 (TRX2); FUNCTIONS IN: oxidoreductase activity, acting on sulfur group of donors, disulfide as acceptor; INVOLVED IN: N-terminal protein myristoylation, sulfate assimilation; LOCATED IN: cytosol, plasma membrane; EXPRESSED IN: 24 plant structures; EXPRESSED DURING: 15 growth stages; CONTAINS InterPro DOMAIN/s: Thioredoxin fold (InterPro:IPR012335), Thioredoxin, core (InterPro:IPR0154…
qI3C-22-A07-3	BnaA07g14830D	chrA07	13003587	13004068
qI3C-22-A07-3	BnaA07g14840D	chrA07	13013184	13016784	AT5G39970	catalytics; FUNCTIONS IN: catalytic activity; INVOLVED IN: biological_process unknown; LOCATED IN: anchored to membrane; EXPRESSED IN: root; CONTAINS InterPro DOMAIN/s: Soluble quinoprotein glucose/sorbosone dehydrogenase (InterPro:IPR011041), Six-bladed beta-propeller, TolB-like (InterPro:IPR011042); BEST Arabidopsis thaliana protein match is: catalytics (TAIR:AT1G74790.1); Has 35333 Blast hits …
qI3C-22-A07-3	BnaA07g14850D	chrA07	13018823	13020587	AT5G39980	Tetratricopeptide repeat (TPR)-like superfamily protein; INVOLVED IN: biological_process unknown; LOCATED IN: chloroplast; EXPRESSED IN: 13 plant structures; EXPRESSED DURING: 9 growth stages; CONTAINS InterPro DOMAIN/s: Pentatricopeptide repeat (InterPro:IPR002885); BEST Arabidopsis thaliana protein match is: Tetratricopeptide repeat (TPR)-like superfamily protein (TAIR:AT1G62930.1); Has 49138 B…
qI3C-22-A07-3	BnaA07g14860D	chrA07	13021928	13023947	AT5G39990	Core-2/I-branching beta-1,6-N-acetylglucosaminyltransferase family protein; FUNCTIONS IN: acetylglucosaminyltransferase activity; INVOLVED IN: carbohydrate biosynthetic process; LOCATED IN: membrane; EXPRESSED IN: 23 plant structures; EXPRESSED DURING: 13 growth stages; CONTAINS InterPro DOMAIN/s: Glycosyl transferase, family 14 (InterPro:IPR003406), Core-2/I-Branching enzyme (InterPro:IPR021141)…
qI3C-22-A07-3	BnaA07g14870D	chrA07	13027062	13030612	AT5G40230	nodulin MtN21 /EamA-like transporter family protein; FUNCTIONS IN: molecular_function unknown; LOCATED IN: membrane; EXPRESSED IN: stem, hypocotyl, root; CONTAINS InterPro DOMAIN/s: Protein of unknown function DUF6, transmembrane (InterPro:IPR000620); BEST Arabidopsis thaliana protein match is: nodulin MtN21 /EamA-like transporter family protein (TAIR:AT5G40240.1); Has 2531 Blast hits to 2520 pro…
qI3C-22-A07-3	BnaA07g14880D	chrA07	13030941	13035619	AT5G40240	nodulin MtN21 /EamA-like transporter family protein; FUNCTIONS IN: molecular_function unknown; LOCATED IN: membrane; CONTAINS InterPro DOMAIN/s: Protein of unknown function DUF6, transmembrane (InterPro:IPR000620); BEST Arabidopsis thaliana protein match is: nodulin MtN21 /EamA-like transporter family protein (TAIR:AT5G40230.1); Has 35333 Blast hits to 34131 proteins in 2444 species: Archae - 798…
qI3C-22-A07-3	BnaA07g14890D	chrA07	13036011	13037599	AT5G40240	nodulin MtN21 /EamA-like transporter family protein; FUNCTIONS IN: molecular_function unknown; LOCATED IN: membrane; CONTAINS InterPro DOMAIN/s: Protein of unknown function DUF6, transmembrane (InterPro:IPR000620); BEST Arabidopsis thaliana protein match is: nodulin MtN21 /EamA-like transporter family protein (TAIR:AT5G40230.1); Has 35333 Blast hits to 34131 proteins in 2444 species: Archae - 798…
qI3C-22-A07-3	BnaA07g14900D	chrA07	13038367	13039869	AT5G40250	RING/U-box superfamily protein; FUNCTIONS IN: zinc ion binding; EXPRESSED IN: 22 plant structures; EXPRESSED DURING: 13 growth stages; CONTAINS InterPro DOMAIN/s: Zinc finger, RING-type (InterPro:IPR001841), Zinc finger, C3HC4 RING-type (InterPro:IPR018957); BEST Arabidopsis thaliana protein match is: RING/U-box superfamily protein (TAIR:AT1G23980.1); Has 9426 Blast hits to 9402 proteins in 296 s…
qI3C-22-A07-3	BnaA07g14910D	chrA07	13040506	13041285	AT3G01470	homeobox 1 (HB-1); FUNCTIONS IN: sequence-specific DNA binding, DNA binding, transcription activator activity, protein homodimerization activity, sequence-specific DNA binding transcription factor activity; INVOLVED IN: response to salt stress, response to blue light, positive regulation of transcription, regulation of transcription, DNA-dependent, leaf morphogenesis; LOCATED IN: nucleus; EXPRESS…
qI3C-22-A07-3	BnaA07g14920D	chrA07	13044796	13046296	AT5G40340	Tudor/PWWP/MBT superfamily protein; FUNCTIONS IN: molecular_function unknown; LOCATED IN: nucleolus; EXPRESSED IN: 24 plant structures; EXPRESSED DURING: 14 growth stages; CONTAINS InterPro DOMAIN/s: PWWP (InterPro:IPR000313); BEST Arabidopsis thaliana protein match is: Tudor/PWWP/MBT superfamily protein (TAIR:AT3G27860.1); Has 216308 Blast hits to 97367 proteins in 3295 species: Archae - 846; Ba…
qI3C-22-A07-3	BnaA07g14930D	chrA07	13046354	13047774	AT5G40340	Tudor/PWWP/MBT superfamily protein; FUNCTIONS IN: molecular_function unknown; LOCATED IN: nucleolus; EXPRESSED IN: 24 plant structures; EXPRESSED DURING: 14 growth stages; CONTAINS InterPro DOMAIN/s: PWWP (InterPro:IPR000313); BEST Arabidopsis thaliana protein match is: Tudor/PWWP/MBT superfamily protein (TAIR:AT3G27860.1); Has 216308 Blast hits to 97367 proteins in 3295 species: Archae - 846; Ba…
qI3C-22-A07-3	BnaA07g14940D	chrA07	13052507	13056462	AT5G40380	cysteine-rich RLK (RECEPTOR-like protein kinase) 42 (CRK42); FUNCTIONS IN: kinase activity; INVOLVED IN: protein amino acid phosphorylation; LOCATED IN: endomembrane system; EXPRESSED IN: 11 plant structures; EXPRESSED DURING: 7 growth stages; CONTAINS InterPro DOMAIN/s: Protein kinase, ATP binding site (InterPro:IPR017441), Protein kinase, catalytic domain (InterPro:IPR000719), Protein of unknow…
qI3C-22-A07-3	BnaA07g14950D	chrA07	13059300	13061064	AT5G40410	Tetratricopeptide repeat (TPR)-like superfamily protein; CONTAINS InterPro DOMAIN/s: Pentatricopeptide repeat (InterPro:IPR002885); BEST Arabidopsis thaliana protein match is: Pentatricopeptide repeat (PPR) superfamily protein (TAIR:AT1G11290.1); Has 34649 Blast hits to 13101 proteins in 210 species: Archae - 0; Bacteria - 0; Metazoa - 65; Fungi - 34; Plants - 34234; Viruses - 0; Other Eukaryotes…
qI3C-22-A07-3	BnaA07g14960D	chrA07	13061212	13062594	AT5G40420	oleosin 2 (OLEO2); CONTAINS InterPro DOMAIN/s: Oleosin (InterPro:IPR000136); BEST Arabidopsis thaliana protein match is: Oleosin family protein (TAIR:AT3G01570.1); Has 520 Blast hits to 520 proteins in 52 species: Archae - 0; Bacteria - 0; Metazoa - 0; Fungi - 0; Plants - 520; Viruses - 0; Other Eukaryotes - 0 (source: NCBI BLink).
qI3C-22-A07-3	BnaA07g14970D	chrA07	13062699	13063983	AT5G40420	oleosin 2 (OLEO2); CONTAINS InterPro DOMAIN/s: Oleosin (InterPro:IPR000136); BEST Arabidopsis thaliana protein match is: Oleosin family protein (TAIR:AT3G01570.1); Has 520 Blast hits to 520 proteins in 52 species: Archae - 0; Bacteria - 0; Metazoa - 0; Fungi - 0; Plants - 520; Viruses - 0; Other Eukaryotes - 0 (source: NCBI BLink).
qI3C-22-A07-3	BnaA07g14980D	chrA07	13066818	13077621	AT5G40450	unknown protein; FUNCTIONS IN: molecular_function unknown; INVOLVED IN: biological_process unknown; LOCATED IN: chloroplast, plasma membrane; EXPRESSED IN: 24 plant structures; EXPRESSED DURING: 13 growth stages; Has 30201 Blast hits to 17322 proteins in 780 species: Archae - 12; Bacteria - 1396; Metazoa - 17338; Fungi - 3422; Plants - 5037; Viruses - 0; Other Eukaryotes - 2996 (source: NCBI BLin…
qI3C-22-A07-3	BnaA07g14990D	chrA07	13098877	13109339	AT5G40480	embryo defective 3012 (EMB3012); FUNCTIONS IN: molecular_function unknown; INVOLVED IN: embryo development ending in seed dormancy; LOCATED IN: endomembrane system; EXPRESSED IN: 24 plant structures; EXPRESSED DURING: 13 growth stages; CONTAINS InterPro DOMAIN/s: Invasin/intimin cell-adhesion (InterPro:IPR008964), Bacterial Ig-like, group 2 (InterPro:IPR003343); Has 264 Blast hits to 238 proteins…
qI3C-22-A07-3	BnaA07g15000D	chrA07	13109960	13111027	AT5G40480	embryo defective 3012 (EMB3012); FUNCTIONS IN: molecular_function unknown; INVOLVED IN: embryo development ending in seed dormancy; LOCATED IN: endomembrane system; EXPRESSED IN: 24 plant structures; EXPRESSED DURING: 13 growth stages; CONTAINS InterPro DOMAIN/s: Invasin/intimin cell-adhesion (InterPro:IPR008964), Bacterial Ig-like, group 2 (InterPro:IPR003343); Has 264 Blast hits to 238 proteins…
qI3C-22-A07-3	BnaA07g15010D	chrA07	13111282	13112417	AT2G44860	Ribosomal protein L24e family protein; FUNCTIONS IN: structural constituent of ribosome; INVOLVED IN: translation, ribosome biogenesis; LOCATED IN: ribosome, cytosolic large ribosomal subunit; EXPRESSED IN: 22 plant structures; EXPRESSED DURING: 13 growth stages; CONTAINS InterPro DOMAIN/s: Ribosomal protein L24e (InterPro:IPR000988), TRASH (InterPro:IPR011017); BEST Arabidopsis thaliana protein …
qI3C-22-A07-3	BnaA07g15020D	chrA07	13113730	13117532	AT3G02010	Pentatricopeptide repeat (PPR) superfamily protein; CONTAINS InterPro DOMAIN/s: Pentatricopeptide repeat (InterPro:IPR002885); BEST Arabidopsis thaliana protein match is: Tetratricopeptide repeat (TPR)-like superfamily protein (TAIR:AT2G27610.1); Has 47268 Blast hits to 13605 proteins in 263 species: Archae - 0; Bacteria - 2; Metazoa - 64; Fungi - 106; Plants - 46551; Viruses - 0; Other Eukaryote…
qI3C-22-A07-3	BnaA07g15030D	chrA07	13123772	13125383	AT3G48400	Cysteine/Histidine-rich C1 domain family protein; CONTAINS InterPro DOMAIN/s: DC1 (InterPro:IPR004146), C1-like (InterPro:IPR011424); BEST Arabidopsis thaliana protein match is: Cysteine/Histidine-rich C1 domain family protein (TAIR:AT5G22355.1); Has 1943 Blast hits to 657 proteins in 28 species: Archae - 0; Bacteria - 0; Metazoa - 18; Fungi - 0; Plants - 1919; Viruses - 0; Other Eukaryotes - 6 (…
qI3C-22-A07-3	BnaA07g15040D	chrA07	13125909	13130091	AT1G55530	RING/U-box superfamily protein; FUNCTIONS IN: zinc ion binding; EXPRESSED IN: 24 plant structures; EXPRESSED DURING: 15 growth stages; CONTAINS InterPro DOMAIN/s: Zinc finger, RING-type (InterPro:IPR001841), Zinc finger, C3HC4 RING-type (InterPro:IPR018957); BEST Arabidopsis thaliana protein match is: RING/U-box superfamily protein (TAIR:AT3G13430.3); Has 11045 Blast hits to 10950 proteins in 292…
qI3C-22-A07-3	BnaA07g15050D	chrA07	13131486	13132188	AT5G40590	Cysteine/Histidine-rich C1 domain family protein; CONTAINS InterPro DOMAIN/s: DC1 (InterPro:IPR004146), C1-like (InterPro:IPR011424); BEST Arabidopsis thaliana protein match is: Cysteine/Histidine-rich C1 domain family protein (TAIR:AT2G44370.1); Has 1807 Blast hits to 1807 proteins in 277 species: Archae - 0; Bacteria - 0; Metazoa - 736; Fungi - 347; Plants - 385; Viruses - 0; Other Eukaryotes -…
qI3C-22-A07-3	BnaA07g15060D	chrA07	13138693	13141019	AT5G40610	NAD-dependent glycerol-3-phosphate dehydrogenase family protein; FUNCTIONS IN: in 9 functions; INVOLVED IN: oxidation reduction, glycerol-3-phosphate metabolic process, glycerol-3-phosphate catabolic process, carbohydrate metabolic process, metabolic process; LOCATED IN: chloroplast, glycerol-3-phosphate dehydrogenase complex, cytoplasm; EXPRESSED IN: 24 plant structures; EXPRESSED DURING: 15 gro…
qI3C-22-A07-3	BnaA07g15070D	chrA07	13142864	13145956	AT5G40640	unknown protein; LOCATED IN: plasma membrane; EXPRESSED IN: 19 plant structures; EXPRESSED DURING: 7 growth stages; BEST Arabidopsis thaliana protein match is: unknown protein (TAIR:AT3G27390.1); Has 104 Blast hits to 102 proteins in 14 species: Archae - 0; Bacteria - 0; Metazoa - 2; Fungi - 0; Plants - 101; Viruses - 0; Other Eukaryotes - 1 (source: NCBI BLink).
qI3C-22-A07-3	BnaA07g15080D	chrA07	13146028	13146598	AT5G40645	RPM1-interacting protein 4 (RIN4) family protein; CONTAINS InterPro DOMAIN/s: RPM1-interacting protein 4, defence response (InterPro:IPR008700); BEST Arabidopsis thaliana protein match is: RPM1-interacting protein 4 (RIN4) family protein (TAIR:AT4G35655.1); Has 30201 Blast hits to 17322 proteins in 780 species: Archae - 12; Bacteria - 1396; Metazoa - 17338; Fungi - 3422; Plants - 5037; Viruses - …
qI3C-22-A07-3	BnaA07g15090D	chrA07	13147368	13147817	AT3G27380	succinate dehydrogenase 2-1 (SDH2-1); CONTAINS InterPro DOMAIN/s: Ferredoxin (InterPro:IPR001041), Beta-grasp fold, ferredoxin-type (InterPro:IPR012675), Fumarate reductase, C-terminal (InterPro:IPR012285), 2Fe-2S ferredoxin, iron-sulphur binding site (InterPro:IPR006058), 4Fe-4S ferredoxin, iron-sulpur binding domain (InterPro:IPR017896), 4Fe-4S ferredoxin, iron-sulphur binding, conserved site (…
qI3C-22-A07-3	BnaA07g15100D	chrA07	13147902	13148398	AT5G40650	succinate dehydrogenase 2-2 (SDH2-2); CONTAINS InterPro DOMAIN/s: Ferredoxin (InterPro:IPR001041), Beta-grasp fold, ferredoxin-type (InterPro:IPR012675), Fumarate reductase, C-terminal (InterPro:IPR012285), 2Fe-2S ferredoxin, iron-sulphur binding site (InterPro:IPR006058), 4Fe-4S ferredoxin, iron-sulpur binding domain (InterPro:IPR017896), 4Fe-4S ferredoxin, iron-sulphur binding, conserved site (…
qI3C-22-A07-3	BnaA07g15110D	chrA07	13154207	13155679	AT5G40700	unknown protein; BEST Arabidopsis thaliana protein match is: unknown protein (TAIR:AT3G27350.1); Has 35333 Blast hits to 34131 proteins in 2444 species: Archae - 798; Bacteria - 22429; Metazoa - 974; Fungi - 991; Plants - 531; Viruses - 0; Other Eukaryotes - 9610 (source: NCBI BLink).
qI3C-22-A07-3	BnaA07g15120D	chrA07	13158256	13159063	AT5G56060	FUNCTIONS IN: tRNA binding, aminoacyl-tRNA ligase activity, ATP binding; INVOLVED IN: tRNA aminoacylation; LOCATED IN: cytoplasm; CONTAINS InterPro DOMAIN/s: Phenylalanyl-tRNA synthetase alpha chain (InterPro:IPR002319), Domain of unknown function DUF2431 (InterPro:IPR019446); BEST Arabidopsis thaliana protein match is: Domain of unknown function (DUF2431) (TAIR:AT5G25030.1); Has 1807 Blast hits …
qI3C-22-A07-3	BnaA07g15130D	chrA07	13160360	13161421	AT5G40720	CONTAINS InterPro DOMAIN/s: Protein of unknown function DUF23 (InterPro:IPR008166); BEST Arabidopsis thaliana protein match is: zinc finger (C3HC4-type RING finger) family protein (TAIR:AT3G27330.1); Has 1807 Blast hits to 1807 proteins in 277 species: Archae - 0; Bacteria - 0; Metazoa - 736; Fungi - 347; Plants - 385; Viruses - 0; Other Eukaryotes - 339 (source: NCBI BLink).
qI3C-22-A07-3	BnaA07g15140D	chrA07	13161485	13162232	AT5G40720	CONTAINS InterPro DOMAIN/s: Protein of unknown function DUF23 (InterPro:IPR008166); BEST Arabidopsis thaliana protein match is: zinc finger (C3HC4-type RING finger) family protein (TAIR:AT3G27330.1); Has 1807 Blast hits to 1807 proteins in 277 species: Archae - 0; Bacteria - 0; Metazoa - 736; Fungi - 347; Plants - 385; Viruses - 0; Other Eukaryotes - 339 (source: NCBI BLink).
qI3C-22-A07-3	BnaA07g15150D	chrA07	13166676	13170742	AT5G40740	unknown protein; Has 30201 Blast hits to 17322 proteins in 780 species: Archae - 12; Bacteria - 1396; Metazoa - 17338; Fungi - 3422; Plants - 5037; Viruses - 0; Other Eukaryotes - 2996 (source: NCBI BLink).
qI3C-22-A07-3	BnaA07g15160D	chrA07	13176578	13179705	AT5G40760	glucose-6-phosphate dehydrogenase 6 (G6PD6); CONTAINS InterPro DOMAIN/s: Glucose-6-phosphate dehydrogenase, C-terminal (InterPro:IPR022675), Glucose-6-phosphate dehydrogenase, active site (InterPro:IPR019796), NAD(P)-binding domain (InterPro:IPR016040), Glucose-6-phosphate dehydrogenase (InterPro:IPR001282), Glucose-6-phosphate dehydrogenase, NAD-binding (InterPro:IPR022674); BEST Arabidopsis tha…
qI3C-22-C04-1	BnaC04g07980D	chrC04	5997639	6003241	AT2G37290	Ypt/Rab-GAP domain of gyp1p superfamily protein; FUNCTIONS IN: RAB GTPase activator activity; INVOLVED IN: regulation of Rab GTPase activity; LOCATED IN: chloroplast; CONTAINS InterPro DOMAIN/s: RabGAP/TBC (InterPro:IPR000195); BEST Arabidopsis thaliana protein match is: Ypt/Rab-GAP domain of gyp1p superfamily protein (TAIR:AT3G55020.1); Has 35333 Blast hits to 34131 proteins in 2444 species: Arc…
qI3C-22-C04-1	BnaC04g07990D	chrC04	6003299	6009488	AT2G37280	pleiotropic drug resistance 5 (PDR5); FUNCTIONS IN: ATPase activity, coupled to transmembrane movement of substances; INVOLVED IN: drug transmembrane transport; LOCATED IN: plasma membrane; EXPRESSED IN: inflorescence meristem, hypocotyl, root, flower; EXPRESSED DURING: petal differentiation and expansion stage; CONTAINS InterPro DOMAIN/s: ATPase, AAA+ type, core (InterPro:IPR003593), ABC transpo…
qI3C-22-C04-1	BnaC04g08000D	chrC04	6010160	6016892	AT2G37280	pleiotropic drug resistance 5 (PDR5); FUNCTIONS IN: ATPase activity, coupled to transmembrane movement of substances; INVOLVED IN: drug transmembrane transport; LOCATED IN: plasma membrane; EXPRESSED IN: inflorescence meristem, hypocotyl, root, flower; EXPRESSED DURING: petal differentiation and expansion stage; CONTAINS InterPro DOMAIN/s: ATPase, AAA+ type, core (InterPro:IPR003593), ABC transpo…
qI3C-22-C04-1	BnaC04g08010D	chrC04	6024629	6026051	AT2G37270	ribosomal protein 5B (RPS5B); FUNCTIONS IN: structural constituent of ribosome; INVOLVED IN: translation; LOCATED IN: in 7 components; EXPRESSED IN: fruit, cultured cell, pollen tube, leaf; EXPRESSED DURING: seedling growth; CONTAINS InterPro DOMAIN/s: Ribosomal protein S7, conserved site (InterPro:IPR020606), Ribosomal protein S7, eukaryotic/archaeal (InterPro:IPR005716), Ribosomal protein S7 (I…
qI3C-22-C04-1	BnaC04g08020D	chrC04	6027141	6028603	AT2G37260	TRANSPARENT TESTA GLABRA 2 (TTG2); CONTAINS InterPro DOMAIN/s: DNA-binding WRKY (InterPro:IPR003657); BEST Arabidopsis thaliana protein match is: WRKY DNA-binding protein 3 (TAIR:AT2G03340.1); Has 30201 Blast hits to 17322 proteins in 780 species: Archae - 12; Bacteria - 1396; Metazoa - 17338; Fungi - 3422; Plants - 5037; Viruses - 0; Other Eukaryotes - 2996 (source: NCBI BLink).
qI3C-22-C04-1	BnaC04g08030D	chrC04	6035706	6036036
qI3C-22-C04-1	BnaC04g08040D	chrC04	6036369	6038629	AT2G37240	Thioredoxin superfamily protein; FUNCTIONS IN: oxidoreductase activity, antioxidant activity; INVOLVED IN: biological_process unknown; LOCATED IN: chloroplast; EXPRESSED IN: 21 plant structures; EXPRESSED DURING: 14 growth stages; CONTAINS InterPro DOMAIN/s: Thioredoxin fold (InterPro:IPR012335), Alkyl hydroperoxide reductase/ Thiol specific antioxidant/ Mal allergen (InterPro:IPR000866), Thiored…
qI3C-22-C04-1	BnaC04g08050D	chrC04	6038996	6040858	AT2G37220	RNA-binding (RRM/RBD/RNP motifs) family protein; FUNCTIONS IN: RNA binding, poly(U) RNA binding; INVOLVED IN: response to cold, response to abscisic acid stimulus, innate immune response; LOCATED IN: in 6 components; EXPRESSED IN: 26 plant structures; EXPRESSED DURING: 15 growth stages; CONTAINS InterPro DOMAIN/s: RNA recognition motif, RNP-1 (InterPro:IPR000504), Nucleotide-binding, alpha-beta p…
qI3C-22-C04-1	BnaC04g08060D	chrC04	6053124	6056092	AT2G37210	lysine decarboxylase family protein; CONTAINS InterPro DOMAIN/s: Conserved hypothetical protein CHP00730 (InterPro:IPR005269); BEST Arabidopsis thaliana protein match is: Putative lysine decarboxylase family protein (TAIR:AT3G53450.1); Has 5502 Blast hits to 5500 proteins in 1566 species: Archae - 27; Bacteria - 3836; Metazoa - 10; Fungi - 132; Plants - 402; Viruses - 0; Other Eukaryotes - 1095 (…
qI3C-22-C04-1	BnaC04g08070D	chrC04	6056647	6057800	AT2G37200	Uncharacterised protein family (UPF0497); CONTAINS InterPro DOMAIN/s: Uncharacterised protein family UPF0497, trans-membrane plant (InterPro:IPR006702); BEST Arabidopsis thaliana protein match is: Uncharacterised protein family (UPF0497) (TAIR:AT2G28370.1); Has 205 Blast hits to 205 proteins in 15 species: Archae - 0; Bacteria - 0; Metazoa - 0; Fungi - 0; Plants - 205; Viruses - 0; Other Eukaryot…
qI3C-22-C04-1	BnaC04g08080D	chrC04	6061242	6061542	AT3G53430	Ribosomal protein L11 family protein; FUNCTIONS IN: structural constituent of ribosome; INVOLVED IN: translation, ribosome biogenesis; LOCATED IN: ribosome, cytosolic large ribosomal subunit, membrane; EXPRESSED IN: 23 plant structures; EXPRESSED DURING: 13 growth stages; CONTAINS InterPro DOMAIN/s: Ribosomal protein L11, C-terminal domain (InterPro:IPR020783), Ribosomal protein L11, N-terminal d…
qI3C-22-C04-1	BnaC04g08090D	chrC04	6066780	6068303	AT2G37170	plasma membrane intrinsic protein 2 (PIP2B); FUNCTIONS IN: water channel activity; INVOLVED IN: response to water deprivation, response to salt stress, transport, water transport; LOCATED IN: plasma membrane, chloroplast, membrane; EXPRESSED IN: root, cultured cell, callus; EXPRESSED DURING: seedling growth; CONTAINS InterPro DOMAIN/s: Major intrinsic protein, conserved site (InterPro:IPR022357),…
qI3C-22-C04-1	BnaC04g08100D	chrC04	6071013	6072513	AT2G37170	plasma membrane intrinsic protein 2 (PIP2B); FUNCTIONS IN: water channel activity; INVOLVED IN: response to water deprivation, response to salt stress, transport, water transport; LOCATED IN: plasma membrane, chloroplast, membrane; EXPRESSED IN: root, cultured cell, callus; EXPRESSED DURING: seedling growth; CONTAINS InterPro DOMAIN/s: Major intrinsic protein, conserved site (InterPro:IPR022357),…
qI3C-22-C04-1	BnaC04g08110D	chrC04	6074793	6075654	AT2G37100	protamine P1 family protein; FUNCTIONS IN: DNA binding; INVOLVED IN: chromosome organization; LOCATED IN: chloroplast; BEST Arabidopsis thaliana protein match is: unknown protein (TAIR:AT5G03110.1); Has 306 Blast hits to 290 proteins in 70 species: Archae - 0; Bacteria - 11; Metazoa - 127; Fungi - 26; Plants - 97; Viruses - 12; Other Eukaryotes - 33 (source: NCBI BLink).
qI3C-22-C04-1	BnaC04g08120D	chrC04	6076576	6077105	AT1G36970	CONTAINS InterPro DOMAIN/s: Domain of unknown function DUF1985 (InterPro:IPR015410); BEST Arabidopsis thaliana protein match is: Domain of unknown function (DUF1985) (TAIR:AT1G31150.1); Has 123 Blast hits to 120 proteins in 7 species: Archae - 0; Bacteria - 0; Metazoa - 0; Fungi - 4; Plants - 119; Viruses - 0; Other Eukaryotes - 0 (source: NCBI BLink).
qI3C-22-C04-1	BnaC04g08130D	chrC04	6077165	6081496
qI3C-22-C04-1	BnaC04g08140D	chrC04	6097582	6099242	AT2G37090	IRREGULAR XYLEM 9 (IRX9); CONTAINS InterPro DOMAIN/s: Glycosyl transferase, family 43 (InterPro:IPR005027); BEST Arabidopsis thaliana protein match is: Nucleotide-diphospho-sugar transferases superfamily protein (TAIR:AT1G27600.2); Has 591 Blast hits to 584 proteins in 85 species: Archae - 0; Bacteria - 0; Metazoa - 323; Fungi - 0; Plants - 254; Viruses - 0; Other Eukaryotes - 14 (source: NCBI BL…
qI3C-22-C04-1	BnaC04g08150D	chrC04	6100955	6101471
qI3C-22-C04-1	BnaC04g08160D	chrC04	6103990	6107626	AT2G37080	ROP interactive partner 3 (RIP3); LOCATED IN: chloroplast; EXPRESSED IN: 21 plant structures; EXPRESSED DURING: 12 growth stages; BEST Arabidopsis thaliana protein match is: ROP interactive partner 4 (TAIR:AT3G53350.1); Has 147635 Blast hits to 77239 proteins in 3391 species: Archae - 1987; Bacteria - 30902; Metazoa - 62424; Fungi - 12574; Plants - 8109; Viruses - 683; Other Eukaryotes - 30956 (s…
qI3C-22-C04-1	BnaC04g08170D	chrC04	6107963	6112598	AT2G37050	Leucine-rich repeat protein kinase family protein; FUNCTIONS IN: kinase activity; INVOLVED IN: protein amino acid phosphorylation; LOCATED IN: plasma membrane; EXPRESSED IN: 24 plant structures; EXPRESSED DURING: 13 growth stages; CONTAINS InterPro DOMAIN/s: Protein kinase, ATP binding site (InterPro:IPR017441), Protein kinase, catalytic domain (InterPro:IPR000719), Leucine-rich repeat (InterPro:…
qI3C-22-C04-1	BnaC04g08180D	chrC04	6122621	6123884	AT1G60720	RNA-directed DNA polymerase (reverse transcriptase)-related family protein; CONTAINS InterPro DOMAIN/s: RNA-directed DNA polymerase (reverse transcriptase), related (InterPro:IPR015706); BEST Arabidopsis thaliana protein match is: RNA-directed DNA polymerase (reverse transcriptase)-related family protein (TAIR:AT1G33710.1); Has 592 Blast hits to 584 proteins in 16 species: Archae - 0; Bacteria - …
qI3C-22-C04-1	BnaC04g08190D	chrC04	6138304	6141192	AT2G37040	PHE ammonia lyase 1 (PAL1); FUNCTIONS IN: phenylalanine ammonia-lyase activity; INVOLVED IN: in 10 processes; LOCATED IN: cytoplasm; EXPRESSED IN: 22 plant structures; EXPRESSED DURING: 13 growth stages; CONTAINS InterPro DOMAIN/s: Phenylalanine/histidine ammonia-lyase (InterPro:IPR001106), Phenylalanine/histidine ammonia-lyases, active site (InterPro:IPR022313), L-Aspartase-like (InterPro:IPR008…
qI3C-22-C04-1	BnaC04g08200D	chrC04	6157373	6158753	AT2G37035	unknown protein; Has 26 Blast hits to 26 proteins in 11 species: Archae - 0; Bacteria - 0; Metazoa - 2; Fungi - 0; Plants - 23; Viruses - 0; Other Eukaryotes - 1 (source: NCBI BLink).
qI3C-22-C04-1	BnaC04g08210D	chrC04	6159791	6160169	AT2G37030	SAUR-like auxin-responsive protein family ; CONTAINS InterPro DOMAIN/s: Auxin responsive SAUR protein (InterPro:IPR003676); BEST Arabidopsis thaliana protein match is: SAUR-like auxin-responsive protein family (TAIR:AT3G53250.1); Has 1122 Blast hits to 1114 proteins in 26 species: Archae - 0; Bacteria - 0; Metazoa - 0; Fungi - 0; Plants - 1121; Viruses - 0; Other Eukaryotes - 1 (source: NCBI BLin…
qI3C-22-C04-1	BnaC04g08220D	chrC04	6165443	6170090	AT2G37010	non-intrinsic ABC protein 12 (NAP12); FUNCTIONS IN: transporter activity; LOCATED IN: endomembrane system; EXPRESSED IN: male gametophyte, flower, pollen tube; EXPRESSED DURING: L mature pollen stage, M germinated pollen stage, 4 anthesis; CONTAINS InterPro DOMAIN/s: ATPase, AAA+ type, core (InterPro:IPR003593), ABC transporter-like (InterPro:IPR003439), ABC transporter, conserved site (InterPro:…
qI3C-22-C04-1	BnaC04g08230D	chrC04	6186063	6186225	AT2G36985	ROTUNDIFOLIA4 (ROT4); CONTAINS InterPro DOMAIN/s: DVL (InterPro:IPR012552); BEST Arabidopsis thaliana protein match is: ROTUNDIFOLIA like 1 (TAIR:AT3G53232.1); Has 35333 Blast hits to 34131 proteins in 2444 species: Archae - 798; Bacteria - 22429; Metazoa - 974; Fungi - 991; Plants - 531; Viruses - 0; Other Eukaryotes - 9610 (source: NCBI BLink).
qI3C-22-C04-1	BnaC04g08240D	chrC04	6188855	6189523	AT2G42570	TRICHOME BIREFRINGENCE-LIKE 39 (TBL39); INVOLVED IN: biological_process unknown; LOCATED IN: vacuole; EXPRESSED IN: 21 plant structures; EXPRESSED DURING: 12 growth stages; CONTAINS InterPro DOMAIN/s: Protein of unknown function DUF231, plant (InterPro:IPR004253); BEST Arabidopsis thaliana protein match is: Plant protein of unknown function (DUF828) (TAIR:AT2G31110.2); Has 1331 Blast hits to 1312…
qI3C-22-C04-1	BnaC04g08250D	chrC04	6189744	6190391
qI3C-22-C04-1	BnaC04g08260D	chrC04	6198802	6200662	AT2G36980	Tetratricopeptide repeat (TPR)-like superfamily protein; CONTAINS InterPro DOMAIN/s: Pentatricopeptide repeat (InterPro:IPR002885); BEST Arabidopsis thaliana protein match is: Pentatricopeptide repeat (PPR) superfamily protein (TAIR:AT2G13600.1); Has 45451 Blast hits to 13631 proteins in 250 species: Archae - 6; Bacteria - 3; Metazoa - 113; Fungi - 146; Plants - 44602; Viruses - 0; Other Eukaryot…
qI3C-22-C04-1	BnaC04g08270D	chrC04	6201420	6203248	AT2G36970	UDP-Glycosyltransferase superfamily protein; FUNCTIONS IN: UDP-glycosyltransferase activity, transferase activity, transferring glycosyl groups; INVOLVED IN: metabolic process; LOCATED IN: endomembrane system; EXPRESSED IN: 20 plant structures; EXPRESSED DURING: 13 growth stages; CONTAINS InterPro DOMAIN/s: UDP-glucuronosyl/UDP-glucosyltransferase (InterPro:IPR002213); BEST Arabidopsis thaliana p…
qI3C-22-C04-1	BnaC04g08280D	chrC04	6205094	6206738	AT2G36970	UDP-Glycosyltransferase superfamily protein; FUNCTIONS IN: UDP-glycosyltransferase activity, transferase activity, transferring glycosyl groups; INVOLVED IN: metabolic process; LOCATED IN: endomembrane system; EXPRESSED IN: 20 plant structures; EXPRESSED DURING: 13 growth stages; CONTAINS InterPro DOMAIN/s: UDP-glucuronosyl/UDP-glucosyltransferase (InterPro:IPR002213); BEST Arabidopsis thaliana p…
qI3C-22-C04-1	BnaC04g08290D	chrC04	6214717	6218691	AT2G36960	TSL-kinase interacting protein 1 (TKI1); FUNCTIONS IN: DNA binding, sequence-specific DNA binding transcription factor activity; EXPRESSED IN: 24 plant structures; EXPRESSED DURING: 15 growth stages; CONTAINS InterPro DOMAIN/s: SANT, DNA-binding (InterPro:IPR001005), Myb, DNA-binding (InterPro:IPR014778), Homeodomain-like (InterPro:IPR009057), SANT, eukarya (InterPro:IPR017884); BEST Arabidopsis …
qI3C-22-C04-1	BnaC04g08300D	chrC04	6222375	6223796	AT2G24500	FZF; FUNCTIONS IN: sequence-specific DNA binding transcription factor activity; INVOLVED IN: regulation of transcription; LOCATED IN: intracellular; EXPRESSED IN: 23 plant structures; EXPRESSED DURING: 13 growth stages; CONTAINS InterPro DOMAIN/s: Zinc finger, C2H2-like (InterPro:IPR015880), Zinc finger, C2H2-type (InterPro:IPR007087), Zinc finger, double-stranded RNA binding (InterPro:IPR022755)…
qI3C-22-C04-1	BnaC04g08310D	chrC04	6254915	6256257	AT2G36950	Heavy metal transport/detoxification superfamily protein ; FUNCTIONS IN: copper ion binding, metal ion binding; INVOLVED IN: metal ion transport; LOCATED IN: cellular_component unknown; EXPRESSED IN: 15 plant structures; EXPRESSED DURING: 4 anthesis, C globular stage, petal differentiation and expansion stage; CONTAINS InterPro DOMAIN/s: Heavy metal transport/detoxification protein (InterPro:IPR0…
qI3C-22-C04-1	BnaC04g08320D	chrC04	6259544	6260554	AT2G36930	zinc finger (C2H2 type) family protein; FUNCTIONS IN: zinc ion binding, nucleic acid binding; INVOLVED IN: biological_process unknown; LOCATED IN: intracellular; EXPRESSED IN: 23 plant structures; EXPRESSED DURING: 13 growth stages; CONTAINS InterPro DOMAIN/s: Zinc finger, C2H2-like (InterPro:IPR015880), Zinc finger, U1-type (InterPro:IPR003604), Zinc finger, C2H2-type (InterPro:IPR007087), Zinc …
qI3C-22-C04-1	BnaC04g08330D	chrC04	6261924	6263068	AT5G50440	membrin 12 (MEMB12); BEST Arabidopsis thaliana protein match is: membrin 11 (TAIR:AT2G36900.1); Has 1807 Blast hits to 1807 proteins in 277 species: Archae - 0; Bacteria - 0; Metazoa - 736; Fungi - 347; Plants - 385; Viruses - 0; Other Eukaryotes - 339 (source: NCBI BLink).
qI3C-22-C04-1	BnaC04g08340D	chrC04	6278778	6280316	AT2G36890	REGULATOR OF AXILLARY MERISTEMS 2 (RAX2); CONTAINS InterPro DOMAIN/s: SANT, DNA-binding (InterPro:IPR001005), Homeodomain-like (InterPro:IPR009057), Myb, DNA-binding (InterPro:IPR014778), HTH transcriptional regulator, Myb-type, DNA-binding (InterPro:IPR017930), Homeodomain-related (InterPro:IPR012287), Myb transcription factor (InterPro:IPR015495); BEST Arabidopsis thaliana protein match is: myb…
qI3C-22-C04-1	BnaC04g08350D	chrC04	6283866	6285392	AT2G36885	unknown protein; FUNCTIONS IN: molecular_function unknown; LOCATED IN: chloroplast; EXPRESSED IN: 22 plant structures; EXPRESSED DURING: 13 growth stages; Has 172 Blast hits to 172 proteins in 58 species: Archae - 0; Bacteria - 116; Metazoa - 0; Fungi - 0; Plants - 32; Viruses - 0; Other Eukaryotes - 24 (source: NCBI BLink).
qI3C-22-C04-1	BnaC04g08360D	chrC04	6286603	6288632	AT2G36880	methionine adenosyltransferase 3 (MAT3); FUNCTIONS IN: methionine adenosyltransferase activity; INVOLVED IN: one-carbon metabolic process, S-adenosylmethionine biosynthetic process; LOCATED IN: plasma membrane; EXPRESSED IN: 25 plant structures; EXPRESSED DURING: 16 growth stages; CONTAINS InterPro DOMAIN/s: S-adenosylmethionine synthetase (InterPro:IPR002133), S-adenosylmethionine synthetase sup…
qI3C-22-C04-1	BnaC04g08370D	chrC04	6290791	6291652	AT1G31150	FUNCTIONS IN: sequence-specific DNA binding transcription factor activity; INVOLVED IN: regulation of transcription, DNA-dependent; LOCATED IN: nucleus; EXPRESSED IN: 19 plant structures; EXPRESSED DURING: 6 growth stages; CONTAINS InterPro DOMAIN/s: Domain of unknown function DUF1985 (InterPro:IPR015410), Transcription factor, K-box (InterPro:IPR002487); BEST Arabidopsis thaliana protein match i…
qI3C-22-C04-1	BnaC04g08380D	chrC04	6292321	6293021	AT5G58690	phosphatidylinositol-speciwc phospholipase C5 (PLC5); FUNCTIONS IN: phosphoinositide phospholipase C activity, phospholipase C activity, phosphoric diester hydrolase activity, calcium ion binding; INVOLVED IN: signal transduction, intracellular signaling pathway, lipid metabolic process; LOCATED IN: cellular_component unknown; EXPRESSED IN: 16 plant structures; EXPRESSED DURING: 11 growth stages;…
qI3C-22-C04-1	BnaC04g08390D	chrC04	6310558	6311154	AT3G46690	UDP-Glycosyltransferase superfamily protein; FUNCTIONS IN: UDP-glycosyltransferase activity, transferase activity, transferring glycosyl groups; INVOLVED IN: metabolic process; EXPRESSED IN: root; CONTAINS InterPro DOMAIN/s: UDP-glucuronosyl/UDP-glucosyltransferase (InterPro:IPR002213); BEST Arabidopsis thaliana protein match is: UDP-Glycosyltransferase superfamily protein (TAIR:AT3G46680.1); Has…
qI3C-22-C04-1	BnaC04g08400D	chrC04	6318065	6320051	AT2G36870	xyloglucan endotransglucosylase/hydrolase 32 (XTH32); FUNCTIONS IN: hydrolase activity, acting on glycosyl bonds, hydrolase activity, hydrolyzing O-glycosyl compounds, xyloglucan:xyloglucosyl transferase activity; INVOLVED IN: carbohydrate metabolic process, cellular glucan metabolic process; LOCATED IN: endomembrane system, cell wall, apoplast; EXPRESSED IN: 19 plant structures; EXPRESSED DURING…
qI3C-22-C04-1	BnaC04g08410D	chrC04	6327472	6341768	AT2G36850	glucan synthase-like 8 (GSL8); FUNCTIONS IN: transferase activity, transferring glycosyl groups, 1,3-beta-glucan synthase activity; INVOLVED IN: microsporogenesis, 1,3-beta-glucan biosynthetic process, pollen development, developmental growth; LOCATED IN: 1,3-beta-glucan synthase complex, plasma membrane; EXPRESSED IN: 26 plant structures; EXPRESSED DURING: 13 growth stages; CONTAINS InterPro DOM…
qI3C-22-C04-1	BnaC04g08420D	chrC04	6342783	6343071
qI3C-22-C04-1	BnaC04g08430D	chrC04	6347345	6348751	AT2G36835	unknown protein; FUNCTIONS IN: molecular_function unknown; INVOLVED IN: biological_process unknown; LOCATED IN: chloroplast envelope; EXPRESSED IN: 22 plant structures; EXPRESSED DURING: 13 growth stages; Has 26 Blast hits to 26 proteins in 11 species: Archae - 0; Bacteria - 0; Metazoa - 0; Fungi - 0; Plants - 26; Viruses - 0; Other Eukaryotes - 0 (source: NCBI BLink).
qI3C-22-C04-1	BnaC04g08440D	chrC04	6349369	6350863	AT2G36800	don-glucosyltransferase 1 (DOGT1); CONTAINS InterPro DOMAIN/s: UDP-glucuronosyl/UDP-glucosyltransferase (InterPro:IPR002213); BEST Arabidopsis thaliana protein match is: UDP-glucosyl transferase 73C6 (TAIR:AT2G36790.1); Has 7663 Blast hits to 7564 proteins in 401 species: Archae - 0; Bacteria - 196; Metazoa - 2172; Fungi - 32; Plants - 5134; Viruses - 64; Other Eukaryotes - 65 (source: NCBI BLink…
qI3C-22-C04-1	BnaC04g08450D	chrC04	6356396	6357884	AT2G36800	don-glucosyltransferase 1 (DOGT1); CONTAINS InterPro DOMAIN/s: UDP-glucuronosyl/UDP-glucosyltransferase (InterPro:IPR002213); BEST Arabidopsis thaliana protein match is: UDP-glucosyl transferase 73C6 (TAIR:AT2G36790.1); Has 7663 Blast hits to 7564 proteins in 401 species: Archae - 0; Bacteria - 196; Metazoa - 2172; Fungi - 32; Plants - 5134; Viruses - 64; Other Eukaryotes - 65 (source: NCBI BLink…
qI3C-22-C04-1	BnaC04g08460D	chrC04	6382868	6384359	AT2G36770	UDP-Glycosyltransferase superfamily protein; FUNCTIONS IN: transferase activity, transferring hexosyl groups, UDP-glycosyltransferase activity, transferase activity, transferring glycosyl groups; INVOLVED IN: metabolic process; LOCATED IN: cellular_component unknown; CONTAINS InterPro DOMAIN/s: UDP-glucuronosyl/UDP-glucosyltransferase (InterPro:IPR002213); BEST Arabidopsis thaliana protein match …
qI3C-22-C04-1	BnaC04g08470D	chrC04	6385237	6385441	AT2G36790	UDP-glucosyl transferase 73C6 (UGT73C6); CONTAINS InterPro DOMAIN/s: UDP-glucuronosyl/UDP-glucosyltransferase (InterPro:IPR002213); BEST Arabidopsis thaliana protein match is: don-glucosyltransferase 1 (TAIR:AT2G36800.1); Has 7696 Blast hits to 7598 proteins in 402 species: Archae - 0; Bacteria - 194; Metazoa - 2225; Fungi - 26; Plants - 5115; Viruses - 73; Other Eukaryotes - 63 (source: NCBI BLi…
qI3C-22-C04-1	BnaC04g08480D	chrC04	6391407	6392898	AT2G36780	UDP-Glycosyltransferase superfamily protein; FUNCTIONS IN: UDP-glycosyltransferase activity, transferase activity, transferring glycosyl groups; INVOLVED IN: metabolic process; LOCATED IN: cellular_component unknown; CONTAINS InterPro DOMAIN/s: UDP-glucuronosyl/UDP-glucosyltransferase (InterPro:IPR002213); BEST Arabidopsis thaliana protein match is: UDP-Glycosyltransferase superfamily protein (TA…
qI3C-22-C04-1	BnaC04g08490D	chrC04	6394196	6396040	AT4G38760	Protein of unknown function (DUF3414); CONTAINS InterPro DOMAIN/s: Protein of unknown function DUF3414 (InterPro:IPR021827); BEST Arabidopsis thaliana protein match is: unknown protein (TAIR:AT4G10845.1); Has 113 Blast hits to 108 proteins in 52 species: Archae - 0; Bacteria - 2; Metazoa - 61; Fungi - 10; Plants - 37; Viruses - 0; Other Eukaryotes - 3 (source: NCBI BLink).
qI3C-22-C04-1	BnaC04g08500D	chrC04	6399699	6399861
qI3C-22-C04-1	BnaC04g08510D	chrC04	6400801	6403412	AT2G36740	SWC2; FUNCTIONS IN: DNA binding, sequence-specific DNA binding transcription factor activity; INVOLVED IN: regulation of transcription; LOCATED IN: nucleus; EXPRESSED IN: 21 plant structures; EXPRESSED DURING: 13 growth stages; CONTAINS InterPro DOMAIN/s: YL1 nuclear, C-terminal (InterPro:IPR013272), YL1 nuclear (InterPro:IPR008895); Has 4932 Blast hits to 3253 proteins in 360 species: Archae - 2…
qI3C-22-C04-1	BnaC04g08520D	chrC04	6414000	6415509	AT2G36730	Pentatricopeptide repeat (PPR) superfamily protein; CONTAINS InterPro DOMAIN/s: Pentatricopeptide repeat (InterPro:IPR002885); BEST Arabidopsis thaliana protein match is: Tetratricopeptide repeat (TPR)-like superfamily protein (TAIR:AT4G21065.1); Has 32545 Blast hits to 13146 proteins in 206 species: Archae - 0; Bacteria - 9; Metazoa - 61; Fungi - 42; Plants - 32037; Viruses - 0; Other Eukaryotes…
qI3C-22-C04-1	BnaC04g08530D	chrC04	6417316	6417701	AT2G36700	Pectin lyase-like superfamily protein; FUNCTIONS IN: pectinesterase activity; INVOLVED IN: cell wall modification; LOCATED IN: cell wall, plant-type cell wall; EXPRESSED IN: flower; CONTAINS InterPro DOMAIN/s: Pectinesterase, active site (InterPro:IPR018040), Pectin lyase fold/virulence factor (InterPro:IPR011050), Pectinesterase, catalytic (InterPro:IPR000070), Pectin lyase fold (InterPro:IPR012…
qI3C-22-C04-1	BnaC04g08540D	chrC04	6429366	6430722	AT2G36710	Pectin lyase-like superfamily protein; FUNCTIONS IN: pectinesterase activity; INVOLVED IN: cell wall modification; LOCATED IN: endomembrane system, cell wall, plant-type cell wall; EXPRESSED IN: flower; CONTAINS InterPro DOMAIN/s: Pectinesterase, active site (InterPro:IPR018040), Pectin lyase fold/virulence factor (InterPro:IPR011050), Pectinesterase, catalytic (InterPro:IPR000070), Pectin lyase …
qI3C-22-C04-1	BnaC04g08550D	chrC04	6431978	6433683	AT2G36695	unknown protein; FUNCTIONS IN: molecular_function unknown; INVOLVED IN: biological_process unknown; LOCATED IN: endomembrane system; Has 35333 Blast hits to 34131 proteins in 2444 species: Archae - 798; Bacteria - 22429; Metazoa - 974; Fungi - 991; Plants - 531; Viruses - 0; Other Eukaryotes - 9610 (source: NCBI BLink).
qI3C-22-C04-1	BnaC04g08560D	chrC04	6433733	6434139	AT2G36695	unknown protein; FUNCTIONS IN: molecular_function unknown; INVOLVED IN: biological_process unknown; LOCATED IN: endomembrane system; Has 35333 Blast hits to 34131 proteins in 2444 species: Archae - 798; Bacteria - 22429; Metazoa - 974; Fungi - 991; Plants - 531; Viruses - 0; Other Eukaryotes - 9610 (source: NCBI BLink).
qI3C-22-C04-1	BnaC04g08570D	chrC04	6450215	6451771	AT2G36710	Pectin lyase-like superfamily protein; FUNCTIONS IN: pectinesterase activity; INVOLVED IN: cell wall modification; LOCATED IN: endomembrane system, cell wall, plant-type cell wall; EXPRESSED IN: flower; CONTAINS InterPro DOMAIN/s: Pectinesterase, active site (InterPro:IPR018040), Pectin lyase fold/virulence factor (InterPro:IPR011050), Pectinesterase, catalytic (InterPro:IPR000070), Pectin lyase …
qI3C-22-C04-1	BnaC04g08580D	chrC04	6452659	6453698
qI3C-22-C04-1	BnaC04g08590D	chrC04	6454561	6456662	AT1G78880	Ubiquitin-specific protease family C19-related protein; FUNCTIONS IN: molecular_function unknown; INVOLVED IN: biological_process unknown; LOCATED IN: plasma membrane; EXPRESSED IN: guard cell, cultured cell; BEST Arabidopsis thaliana protein match is: Ubiquitin-specific protease family C19-related protein (TAIR:AT1G16860.1); Has 277 Blast hits to 242 proteins in 57 species: Archae - 0; Bacteria …
qI3C-22-C04-1	BnaC04g08600D	chrC04	6458743	6458860
qI3C-22-C04-1	BnaC04g08610D	chrC04	6458911	6460817	AT2G36680	Modifier of rudimentary (Mod(r)) protein; CONTAINS InterPro DOMAIN/s: Modifier of rudimentary, Modr (InterPro:IPR009851); BEST Arabidopsis thaliana protein match is: Modifier of rudimentary (Mod(r)) protein (TAIR:AT3G53120.1); Has 35333 Blast hits to 34131 proteins in 2444 species: Archae - 798; Bacteria - 22429; Metazoa - 974; Fungi - 991; Plants - 531; Viruses - 0; Other Eukaryotes - 9610 (sour…
qI3C-22-C04-1	BnaC04g08620D	chrC04	6463487	6465954	AT2G36670	Eukaryotic aspartyl protease family protein; FUNCTIONS IN: aspartic-type endopeptidase activity; INVOLVED IN: proteolysis; LOCATED IN: endomembrane system; EXPRESSED IN: 22 plant structures; EXPRESSED DURING: 13 growth stages; CONTAINS InterPro DOMAIN/s: Peptidase aspartic (InterPro:IPR021109), Peptidase aspartic, catalytic (InterPro:IPR009007), Peptidase A1 (InterPro:IPR001461), Twin-arginine tr…
qI3C-22-C04-1	BnaC04g08630D	chrC04	6468720	6469035
qI3C-22-C04-1	BnaC04g08640D	chrC04	6474426	6474741
qI3C-22-C04-1	BnaC04g08650D	chrC04	6487050	6487347	AT4G30440	UDP-D-glucuronate 4-epimerase 1 (GAE1); FUNCTIONS IN: UDP-glucuronate 4-epimerase activity, catalytic activity; INVOLVED IN: cellular metabolic process, carbohydrate metabolic process, nucleotide-sugar metabolic process, metabolic process; LOCATED IN: cellular_component unknown; EXPRESSED IN: 24 plant structures; EXPRESSED DURING: 15 growth stages; CONTAINS InterPro DOMAIN/s: NAD-dependent epimer…
qI3C-22-C04-1	BnaC04g08660D	chrC04	6488687	6491126
qI3C-22-C04-1	BnaC04g08670D	chrC04	6498342	6499607	AT2G36650	unknown protein; Has 35333 Blast hits to 34131 proteins in 2444 species: Archae - 798; Bacteria - 22429; Metazoa - 974; Fungi - 991; Plants - 531; Viruses - 0; Other Eukaryotes - 9610 (source: NCBI BLink).
qI3C-22-C04-1	BnaC04g08680D	chrC04	6504031	6505365	AT2G36640	embryonic cell protein 63 (ECP63); INVOLVED IN: embryo development ending in seed dormancy; LOCATED IN: cellular_component unknown; EXPRESSED IN: fruit, seed; EXPRESSED DURING: seed development stages; CONTAINS InterPro DOMAIN/s: Late embryogenesis abundant protein, group 4 (InterPro:IPR004238); BEST Arabidopsis thaliana protein match is: late embryogenesis abundant protein, putative / LEA protei…
qI3C-22-C04-1	BnaC04g08690D	chrC04	6507108	6509859	AT2G36630	Sulfite exporter TauE/SafE family protein; INVOLVED IN: N-terminal protein myristoylation; LOCATED IN: endomembrane system, integral to membrane; EXPRESSED IN: 22 plant structures; EXPRESSED DURING: 15 growth stages; CONTAINS InterPro DOMAIN/s: Protein of unknown function DUF81 (InterPro:IPR002781); BEST Arabidopsis thaliana protein match is: Sulfite exporter TauE/SafE family protein (TAIR:AT2G25…
qI3C-22-C04-1	BnaC04g08700D	chrC04	6510690	6512029	AT2G36620	ribosomal protein L24 (RPL24A); FUNCTIONS IN: structural constituent of ribosome; INVOLVED IN: translation, ribosome biogenesis; LOCATED IN: ribosome, cytosolic large ribosomal subunit, plasma membrane, chloroplast, membrane; EXPRESSED IN: 25 plant structures; EXPRESSED DURING: 13 growth stages; CONTAINS InterPro DOMAIN/s: Ribosomal protein L24e (InterPro:IPR000988); BEST Arabidopsis thaliana pro…
qI3C-22-C04-1	BnaC04g07980D	chrC04	5997639	6003241	AT2G37290	Ypt/Rab-GAP domain of gyp1p superfamily protein; FUNCTIONS IN: RAB GTPase activator activity; INVOLVED IN: regulation of Rab GTPase activity; LOCATED IN: chloroplast; CONTAINS InterPro DOMAIN/s: RabGAP/TBC (InterPro:IPR000195); BEST Arabidopsis thaliana protein match is: Ypt/Rab-GAP domain of gyp1p superfamily protein (TAIR:AT3G55020.1); Has 35333 Blast hits to 34131 proteins in 2444 species: Arc…
qI3C-22-C04-1	BnaC04g07990D	chrC04	6003299	6009488	AT2G37280	pleiotropic drug resistance 5 (PDR5); FUNCTIONS IN: ATPase activity, coupled to transmembrane movement of substances; INVOLVED IN: drug transmembrane transport; LOCATED IN: plasma membrane; EXPRESSED IN: inflorescence meristem, hypocotyl, root, flower; EXPRESSED DURING: petal differentiation and expansion stage; CONTAINS InterPro DOMAIN/s: ATPase, AAA+ type, core (InterPro:IPR003593), ABC transpo…
qI3C-22-C04-1	BnaC04g08000D	chrC04	6010160	6016892	AT2G37280	pleiotropic drug resistance 5 (PDR5); FUNCTIONS IN: ATPase activity, coupled to transmembrane movement of substances; INVOLVED IN: drug transmembrane transport; LOCATED IN: plasma membrane; EXPRESSED IN: inflorescence meristem, hypocotyl, root, flower; EXPRESSED DURING: petal differentiation and expansion stage; CONTAINS InterPro DOMAIN/s: ATPase, AAA+ type, core (InterPro:IPR003593), ABC transpo…
qI3C-22-C04-1	BnaC04g08010D	chrC04	6024629	6026051	AT2G37270	ribosomal protein 5B (RPS5B); FUNCTIONS IN: structural constituent of ribosome; INVOLVED IN: translation; LOCATED IN: in 7 components; EXPRESSED IN: fruit, cultured cell, pollen tube, leaf; EXPRESSED DURING: seedling growth; CONTAINS InterPro DOMAIN/s: Ribosomal protein S7, conserved site (InterPro:IPR020606), Ribosomal protein S7, eukaryotic/archaeal (InterPro:IPR005716), Ribosomal protein S7 (I…
qI3C-22-C04-1	BnaC04g08020D	chrC04	6027141	6028603	AT2G37260	TRANSPARENT TESTA GLABRA 2 (TTG2); CONTAINS InterPro DOMAIN/s: DNA-binding WRKY (InterPro:IPR003657); BEST Arabidopsis thaliana protein match is: WRKY DNA-binding protein 3 (TAIR:AT2G03340.1); Has 30201 Blast hits to 17322 proteins in 780 species: Archae - 12; Bacteria - 1396; Metazoa - 17338; Fungi - 3422; Plants - 5037; Viruses - 0; Other Eukaryotes - 2996 (source: NCBI BLink).
qI3C-22-C04-1	BnaC04g08030D	chrC04	6035706	6036036
qI3C-22-C04-1	BnaC04g08040D	chrC04	6036369	6038629	AT2G37240	Thioredoxin superfamily protein; FUNCTIONS IN: oxidoreductase activity, antioxidant activity; INVOLVED IN: biological_process unknown; LOCATED IN: chloroplast; EXPRESSED IN: 21 plant structures; EXPRESSED DURING: 14 growth stages; CONTAINS InterPro DOMAIN/s: Thioredoxin fold (InterPro:IPR012335), Alkyl hydroperoxide reductase/ Thiol specific antioxidant/ Mal allergen (InterPro:IPR000866), Thiored…
qI3C-22-C04-1	BnaC04g08050D	chrC04	6038996	6040858	AT2G37220	RNA-binding (RRM/RBD/RNP motifs) family protein; FUNCTIONS IN: RNA binding, poly(U) RNA binding; INVOLVED IN: response to cold, response to abscisic acid stimulus, innate immune response; LOCATED IN: in 6 components; EXPRESSED IN: 26 plant structures; EXPRESSED DURING: 15 growth stages; CONTAINS InterPro DOMAIN/s: RNA recognition motif, RNP-1 (InterPro:IPR000504), Nucleotide-binding, alpha-beta p…
qI3C-22-C04-1	BnaC04g08060D	chrC04	6053124	6056092	AT2G37210	lysine decarboxylase family protein; CONTAINS InterPro DOMAIN/s: Conserved hypothetical protein CHP00730 (InterPro:IPR005269); BEST Arabidopsis thaliana protein match is: Putative lysine decarboxylase family protein (TAIR:AT3G53450.1); Has 5502 Blast hits to 5500 proteins in 1566 species: Archae - 27; Bacteria - 3836; Metazoa - 10; Fungi - 132; Plants - 402; Viruses - 0; Other Eukaryotes - 1095 (…
qI3C-22-C04-1	BnaC04g08070D	chrC04	6056647	6057800	AT2G37200	Uncharacterised protein family (UPF0497); CONTAINS InterPro DOMAIN/s: Uncharacterised protein family UPF0497, trans-membrane plant (InterPro:IPR006702); BEST Arabidopsis thaliana protein match is: Uncharacterised protein family (UPF0497) (TAIR:AT2G28370.1); Has 205 Blast hits to 205 proteins in 15 species: Archae - 0; Bacteria - 0; Metazoa - 0; Fungi - 0; Plants - 205; Viruses - 0; Other Eukaryot…
qI3C-22-C04-1	BnaC04g08080D	chrC04	6061242	6061542	AT3G53430	Ribosomal protein L11 family protein; FUNCTIONS IN: structural constituent of ribosome; INVOLVED IN: translation, ribosome biogenesis; LOCATED IN: ribosome, cytosolic large ribosomal subunit, membrane; EXPRESSED IN: 23 plant structures; EXPRESSED DURING: 13 growth stages; CONTAINS InterPro DOMAIN/s: Ribosomal protein L11, C-terminal domain (InterPro:IPR020783), Ribosomal protein L11, N-terminal d…
qI3C-22-C04-1	BnaC04g08090D	chrC04	6066780	6068303	AT2G37170	plasma membrane intrinsic protein 2 (PIP2B); FUNCTIONS IN: water channel activity; INVOLVED IN: response to water deprivation, response to salt stress, transport, water transport; LOCATED IN: plasma membrane, chloroplast, membrane; EXPRESSED IN: root, cultured cell, callus; EXPRESSED DURING: seedling growth; CONTAINS InterPro DOMAIN/s: Major intrinsic protein, conserved site (InterPro:IPR022357),…
qI3C-22-C04-1	BnaC04g08100D	chrC04	6071013	6072513	AT2G37170	plasma membrane intrinsic protein 2 (PIP2B); FUNCTIONS IN: water channel activity; INVOLVED IN: response to water deprivation, response to salt stress, transport, water transport; LOCATED IN: plasma membrane, chloroplast, membrane; EXPRESSED IN: root, cultured cell, callus; EXPRESSED DURING: seedling growth; CONTAINS InterPro DOMAIN/s: Major intrinsic protein, conserved site (InterPro:IPR022357),…
qI3C-22-C04-1	BnaC04g08110D	chrC04	6074793	6075654	AT2G37100	protamine P1 family protein; FUNCTIONS IN: DNA binding; INVOLVED IN: chromosome organization; LOCATED IN: chloroplast; BEST Arabidopsis thaliana protein match is: unknown protein (TAIR:AT5G03110.1); Has 306 Blast hits to 290 proteins in 70 species: Archae - 0; Bacteria - 11; Metazoa - 127; Fungi - 26; Plants - 97; Viruses - 12; Other Eukaryotes - 33 (source: NCBI BLink).
qI3C-22-C04-1	BnaC04g08120D	chrC04	6076576	6077105	AT1G36970	CONTAINS InterPro DOMAIN/s: Domain of unknown function DUF1985 (InterPro:IPR015410); BEST Arabidopsis thaliana protein match is: Domain of unknown function (DUF1985) (TAIR:AT1G31150.1); Has 123 Blast hits to 120 proteins in 7 species: Archae - 0; Bacteria - 0; Metazoa - 0; Fungi - 4; Plants - 119; Viruses - 0; Other Eukaryotes - 0 (source: NCBI BLink).
qI3C-22-C04-1	BnaC04g08130D	chrC04	6077165	6081496
qI3C-22-C04-1	BnaC04g08140D	chrC04	6097582	6099242	AT2G37090	IRREGULAR XYLEM 9 (IRX9); CONTAINS InterPro DOMAIN/s: Glycosyl transferase, family 43 (InterPro:IPR005027); BEST Arabidopsis thaliana protein match is: Nucleotide-diphospho-sugar transferases superfamily protein (TAIR:AT1G27600.2); Has 591 Blast hits to 584 proteins in 85 species: Archae - 0; Bacteria - 0; Metazoa - 323; Fungi - 0; Plants - 254; Viruses - 0; Other Eukaryotes - 14 (source: NCBI BL…
qI3C-22-C04-1	BnaC04g08150D	chrC04	6100955	6101471
qI3C-22-C04-1	BnaC04g08160D	chrC04	6103990	6107626	AT2G37080	ROP interactive partner 3 (RIP3); LOCATED IN: chloroplast; EXPRESSED IN: 21 plant structures; EXPRESSED DURING: 12 growth stages; BEST Arabidopsis thaliana protein match is: ROP interactive partner 4 (TAIR:AT3G53350.1); Has 147635 Blast hits to 77239 proteins in 3391 species: Archae - 1987; Bacteria - 30902; Metazoa - 62424; Fungi - 12574; Plants - 8109; Viruses - 683; Other Eukaryotes - 30956 (s…
qI3C-22-C04-1	BnaC04g08170D	chrC04	6107963	6112598	AT2G37050	Leucine-rich repeat protein kinase family protein; FUNCTIONS IN: kinase activity; INVOLVED IN: protein amino acid phosphorylation; LOCATED IN: plasma membrane; EXPRESSED IN: 24 plant structures; EXPRESSED DURING: 13 growth stages; CONTAINS InterPro DOMAIN/s: Protein kinase, ATP binding site (InterPro:IPR017441), Protein kinase, catalytic domain (InterPro:IPR000719), Leucine-rich repeat (InterPro:…
qI3C-22-C04-1	BnaC04g08180D	chrC04	6122621	6123884	AT1G60720	RNA-directed DNA polymerase (reverse transcriptase)-related family protein; CONTAINS InterPro DOMAIN/s: RNA-directed DNA polymerase (reverse transcriptase), related (InterPro:IPR015706); BEST Arabidopsis thaliana protein match is: RNA-directed DNA polymerase (reverse transcriptase)-related family protein (TAIR:AT1G33710.1); Has 592 Blast hits to 584 proteins in 16 species: Archae - 0; Bacteria - …
qI3C-22-C04-1	BnaC04g08190D	chrC04	6138304	6141192	AT2G37040	PHE ammonia lyase 1 (PAL1); FUNCTIONS IN: phenylalanine ammonia-lyase activity; INVOLVED IN: in 10 processes; LOCATED IN: cytoplasm; EXPRESSED IN: 22 plant structures; EXPRESSED DURING: 13 growth stages; CONTAINS InterPro DOMAIN/s: Phenylalanine/histidine ammonia-lyase (InterPro:IPR001106), Phenylalanine/histidine ammonia-lyases, active site (InterPro:IPR022313), L-Aspartase-like (InterPro:IPR008…
qI3C-22-C04-1	BnaC04g08200D	chrC04	6157373	6158753	AT2G37035	unknown protein; Has 26 Blast hits to 26 proteins in 11 species: Archae - 0; Bacteria - 0; Metazoa - 2; Fungi - 0; Plants - 23; Viruses - 0; Other Eukaryotes - 1 (source: NCBI BLink).
qI3C-22-C04-1	BnaC04g08210D	chrC04	6159791	6160169	AT2G37030	SAUR-like auxin-responsive protein family ; CONTAINS InterPro DOMAIN/s: Auxin responsive SAUR protein (InterPro:IPR003676); BEST Arabidopsis thaliana protein match is: SAUR-like auxin-responsive protein family (TAIR:AT3G53250.1); Has 1122 Blast hits to 1114 proteins in 26 species: Archae - 0; Bacteria - 0; Metazoa - 0; Fungi - 0; Plants - 1121; Viruses - 0; Other Eukaryotes - 1 (source: NCBI BLin…
qI3C-22-C04-1	BnaC04g08220D	chrC04	6165443	6170090	AT2G37010	non-intrinsic ABC protein 12 (NAP12); FUNCTIONS IN: transporter activity; LOCATED IN: endomembrane system; EXPRESSED IN: male gametophyte, flower, pollen tube; EXPRESSED DURING: L mature pollen stage, M germinated pollen stage, 4 anthesis; CONTAINS InterPro DOMAIN/s: ATPase, AAA+ type, core (InterPro:IPR003593), ABC transporter-like (InterPro:IPR003439), ABC transporter, conserved site (InterPro:…
qI3C-22-C04-1	BnaC04g08230D	chrC04	6186063	6186225	AT2G36985	ROTUNDIFOLIA4 (ROT4); CONTAINS InterPro DOMAIN/s: DVL (InterPro:IPR012552); BEST Arabidopsis thaliana protein match is: ROTUNDIFOLIA like 1 (TAIR:AT3G53232.1); Has 35333 Blast hits to 34131 proteins in 2444 species: Archae - 798; Bacteria - 22429; Metazoa - 974; Fungi - 991; Plants - 531; Viruses - 0; Other Eukaryotes - 9610 (source: NCBI BLink).
qI3C-22-C04-1	BnaC04g08240D	chrC04	6188855	6189523	AT2G42570	TRICHOME BIREFRINGENCE-LIKE 39 (TBL39); INVOLVED IN: biological_process unknown; LOCATED IN: vacuole; EXPRESSED IN: 21 plant structures; EXPRESSED DURING: 12 growth stages; CONTAINS InterPro DOMAIN/s: Protein of unknown function DUF231, plant (InterPro:IPR004253); BEST Arabidopsis thaliana protein match is: Plant protein of unknown function (DUF828) (TAIR:AT2G31110.2); Has 1331 Blast hits to 1312…
qI3C-22-C04-1	BnaC04g08250D	chrC04	6189744	6190391
qI3C-22-C04-1	BnaC04g08260D	chrC04	6198802	6200662	AT2G36980	Tetratricopeptide repeat (TPR)-like superfamily protein; CONTAINS InterPro DOMAIN/s: Pentatricopeptide repeat (InterPro:IPR002885); BEST Arabidopsis thaliana protein match is: Pentatricopeptide repeat (PPR) superfamily protein (TAIR:AT2G13600.1); Has 45451 Blast hits to 13631 proteins in 250 species: Archae - 6; Bacteria - 3; Metazoa - 113; Fungi - 146; Plants - 44602; Viruses - 0; Other Eukaryot…
qI3C-22-C04-1	BnaC04g08270D	chrC04	6201420	6203248	AT2G36970	UDP-Glycosyltransferase superfamily protein; FUNCTIONS IN: UDP-glycosyltransferase activity, transferase activity, transferring glycosyl groups; INVOLVED IN: metabolic process; LOCATED IN: endomembrane system; EXPRESSED IN: 20 plant structures; EXPRESSED DURING: 13 growth stages; CONTAINS InterPro DOMAIN/s: UDP-glucuronosyl/UDP-glucosyltransferase (InterPro:IPR002213); BEST Arabidopsis thaliana p…
qI3C-22-C04-1	BnaC04g08280D	chrC04	6205094	6206738	AT2G36970	UDP-Glycosyltransferase superfamily protein; FUNCTIONS IN: UDP-glycosyltransferase activity, transferase activity, transferring glycosyl groups; INVOLVED IN: metabolic process; LOCATED IN: endomembrane system; EXPRESSED IN: 20 plant structures; EXPRESSED DURING: 13 growth stages; CONTAINS InterPro DOMAIN/s: UDP-glucuronosyl/UDP-glucosyltransferase (InterPro:IPR002213); BEST Arabidopsis thaliana p…
qI3C-22-C04-1	BnaC04g08290D	chrC04	6214717	6218691	AT2G36960	TSL-kinase interacting protein 1 (TKI1); FUNCTIONS IN: DNA binding, sequence-specific DNA binding transcription factor activity; EXPRESSED IN: 24 plant structures; EXPRESSED DURING: 15 growth stages; CONTAINS InterPro DOMAIN/s: SANT, DNA-binding (InterPro:IPR001005), Myb, DNA-binding (InterPro:IPR014778), Homeodomain-like (InterPro:IPR009057), SANT, eukarya (InterPro:IPR017884); BEST Arabidopsis …
qI3C-22-C04-1	BnaC04g08300D	chrC04	6222375	6223796	AT2G24500	FZF; FUNCTIONS IN: sequence-specific DNA binding transcription factor activity; INVOLVED IN: regulation of transcription; LOCATED IN: intracellular; EXPRESSED IN: 23 plant structures; EXPRESSED DURING: 13 growth stages; CONTAINS InterPro DOMAIN/s: Zinc finger, C2H2-like (InterPro:IPR015880), Zinc finger, C2H2-type (InterPro:IPR007087), Zinc finger, double-stranded RNA binding (InterPro:IPR022755)…
qI3C-22-C04-1	BnaC04g08310D	chrC04	6254915	6256257	AT2G36950	Heavy metal transport/detoxification superfamily protein ; FUNCTIONS IN: copper ion binding, metal ion binding; INVOLVED IN: metal ion transport; LOCATED IN: cellular_component unknown; EXPRESSED IN: 15 plant structures; EXPRESSED DURING: 4 anthesis, C globular stage, petal differentiation and expansion stage; CONTAINS InterPro DOMAIN/s: Heavy metal transport/detoxification protein (InterPro:IPR0…
qI3C-22-C04-1	BnaC04g08320D	chrC04	6259544	6260554	AT2G36930	zinc finger (C2H2 type) family protein; FUNCTIONS IN: zinc ion binding, nucleic acid binding; INVOLVED IN: biological_process unknown; LOCATED IN: intracellular; EXPRESSED IN: 23 plant structures; EXPRESSED DURING: 13 growth stages; CONTAINS InterPro DOMAIN/s: Zinc finger, C2H2-like (InterPro:IPR015880), Zinc finger, U1-type (InterPro:IPR003604), Zinc finger, C2H2-type (InterPro:IPR007087), Zinc …
qI3C-22-C04-1	BnaC04g08330D	chrC04	6261924	6263068	AT5G50440	membrin 12 (MEMB12); BEST Arabidopsis thaliana protein match is: membrin 11 (TAIR:AT2G36900.1); Has 1807 Blast hits to 1807 proteins in 277 species: Archae - 0; Bacteria - 0; Metazoa - 736; Fungi - 347; Plants - 385; Viruses - 0; Other Eukaryotes - 339 (source: NCBI BLink).
qI3C-22-C04-1	BnaC04g08340D	chrC04	6278778	6280316	AT2G36890	REGULATOR OF AXILLARY MERISTEMS 2 (RAX2); CONTAINS InterPro DOMAIN/s: SANT, DNA-binding (InterPro:IPR001005), Homeodomain-like (InterPro:IPR009057), Myb, DNA-binding (InterPro:IPR014778), HTH transcriptional regulator, Myb-type, DNA-binding (InterPro:IPR017930), Homeodomain-related (InterPro:IPR012287), Myb transcription factor (InterPro:IPR015495); BEST Arabidopsis thaliana protein match is: myb…
qI3C-22-C04-1	BnaC04g08350D	chrC04	6283866	6285392	AT2G36885	unknown protein; FUNCTIONS IN: molecular_function unknown; LOCATED IN: chloroplast; EXPRESSED IN: 22 plant structures; EXPRESSED DURING: 13 growth stages; Has 172 Blast hits to 172 proteins in 58 species: Archae - 0; Bacteria - 116; Metazoa - 0; Fungi - 0; Plants - 32; Viruses - 0; Other Eukaryotes - 24 (source: NCBI BLink).
qI3C-22-C04-1	BnaC04g08360D	chrC04	6286603	6288632	AT2G36880	methionine adenosyltransferase 3 (MAT3); FUNCTIONS IN: methionine adenosyltransferase activity; INVOLVED IN: one-carbon metabolic process, S-adenosylmethionine biosynthetic process; LOCATED IN: plasma membrane; EXPRESSED IN: 25 plant structures; EXPRESSED DURING: 16 growth stages; CONTAINS InterPro DOMAIN/s: S-adenosylmethionine synthetase (InterPro:IPR002133), S-adenosylmethionine synthetase sup…
qI3C-22-C04-1	BnaC04g08370D	chrC04	6290791	6291652	AT1G31150	FUNCTIONS IN: sequence-specific DNA binding transcription factor activity; INVOLVED IN: regulation of transcription, DNA-dependent; LOCATED IN: nucleus; EXPRESSED IN: 19 plant structures; EXPRESSED DURING: 6 growth stages; CONTAINS InterPro DOMAIN/s: Domain of unknown function DUF1985 (InterPro:IPR015410), Transcription factor, K-box (InterPro:IPR002487); BEST Arabidopsis thaliana protein match i…
qI3C-22-C04-1	BnaC04g08380D	chrC04	6292321	6293021	AT5G58690	phosphatidylinositol-speciwc phospholipase C5 (PLC5); FUNCTIONS IN: phosphoinositide phospholipase C activity, phospholipase C activity, phosphoric diester hydrolase activity, calcium ion binding; INVOLVED IN: signal transduction, intracellular signaling pathway, lipid metabolic process; LOCATED IN: cellular_component unknown; EXPRESSED IN: 16 plant structures; EXPRESSED DURING: 11 growth stages;…
qI3C-22-C04-1	BnaC04g08390D	chrC04	6310558	6311154	AT3G46690	UDP-Glycosyltransferase superfamily protein; FUNCTIONS IN: UDP-glycosyltransferase activity, transferase activity, transferring glycosyl groups; INVOLVED IN: metabolic process; EXPRESSED IN: root; CONTAINS InterPro DOMAIN/s: UDP-glucuronosyl/UDP-glucosyltransferase (InterPro:IPR002213); BEST Arabidopsis thaliana protein match is: UDP-Glycosyltransferase superfamily protein (TAIR:AT3G46680.1); Has…
qI3C-22-C04-1	BnaC04g08400D	chrC04	6318065	6320051	AT2G36870	xyloglucan endotransglucosylase/hydrolase 32 (XTH32); FUNCTIONS IN: hydrolase activity, acting on glycosyl bonds, hydrolase activity, hydrolyzing O-glycosyl compounds, xyloglucan:xyloglucosyl transferase activity; INVOLVED IN: carbohydrate metabolic process, cellular glucan metabolic process; LOCATED IN: endomembrane system, cell wall, apoplast; EXPRESSED IN: 19 plant structures; EXPRESSED DURING…
qI3C-22-C04-1	BnaC04g08410D	chrC04	6327472	6341768	AT2G36850	glucan synthase-like 8 (GSL8); FUNCTIONS IN: transferase activity, transferring glycosyl groups, 1,3-beta-glucan synthase activity; INVOLVED IN: microsporogenesis, 1,3-beta-glucan biosynthetic process, pollen development, developmental growth; LOCATED IN: 1,3-beta-glucan synthase complex, plasma membrane; EXPRESSED IN: 26 plant structures; EXPRESSED DURING: 13 growth stages; CONTAINS InterPro DOM…
qI3C-22-C04-1	BnaC04g08420D	chrC04	6342783	6343071
qI3C-22-C04-1	BnaC04g08430D	chrC04	6347345	6348751	AT2G36835	unknown protein; FUNCTIONS IN: molecular_function unknown; INVOLVED IN: biological_process unknown; LOCATED IN: chloroplast envelope; EXPRESSED IN: 22 plant structures; EXPRESSED DURING: 13 growth stages; Has 26 Blast hits to 26 proteins in 11 species: Archae - 0; Bacteria - 0; Metazoa - 0; Fungi - 0; Plants - 26; Viruses - 0; Other Eukaryotes - 0 (source: NCBI BLink).
qI3C-22-C04-1	BnaC04g08440D	chrC04	6349369	6350863	AT2G36800	don-glucosyltransferase 1 (DOGT1); CONTAINS InterPro DOMAIN/s: UDP-glucuronosyl/UDP-glucosyltransferase (InterPro:IPR002213); BEST Arabidopsis thaliana protein match is: UDP-glucosyl transferase 73C6 (TAIR:AT2G36790.1); Has 7663 Blast hits to 7564 proteins in 401 species: Archae - 0; Bacteria - 196; Metazoa - 2172; Fungi - 32; Plants - 5134; Viruses - 64; Other Eukaryotes - 65 (source: NCBI BLink…
qI3C-22-C04-1	BnaC04g08450D	chrC04	6356396	6357884	AT2G36800	don-glucosyltransferase 1 (DOGT1); CONTAINS InterPro DOMAIN/s: UDP-glucuronosyl/UDP-glucosyltransferase (InterPro:IPR002213); BEST Arabidopsis thaliana protein match is: UDP-glucosyl transferase 73C6 (TAIR:AT2G36790.1); Has 7663 Blast hits to 7564 proteins in 401 species: Archae - 0; Bacteria - 196; Metazoa - 2172; Fungi - 32; Plants - 5134; Viruses - 64; Other Eukaryotes - 65 (source: NCBI BLink…
qI3C-22-C04-1	BnaC04g08460D	chrC04	6382868	6384359	AT2G36770	UDP-Glycosyltransferase superfamily protein; FUNCTIONS IN: transferase activity, transferring hexosyl groups, UDP-glycosyltransferase activity, transferase activity, transferring glycosyl groups; INVOLVED IN: metabolic process; LOCATED IN: cellular_component unknown; CONTAINS InterPro DOMAIN/s: UDP-glucuronosyl/UDP-glucosyltransferase (InterPro:IPR002213); BEST Arabidopsis thaliana protein match …
qI3C-22-C04-1	BnaC04g08470D	chrC04	6385237	6385441	AT2G36790	UDP-glucosyl transferase 73C6 (UGT73C6); CONTAINS InterPro DOMAIN/s: UDP-glucuronosyl/UDP-glucosyltransferase (InterPro:IPR002213); BEST Arabidopsis thaliana protein match is: don-glucosyltransferase 1 (TAIR:AT2G36800.1); Has 7696 Blast hits to 7598 proteins in 402 species: Archae - 0; Bacteria - 194; Metazoa - 2225; Fungi - 26; Plants - 5115; Viruses - 73; Other Eukaryotes - 63 (source: NCBI BLi…
qI3C-22-C04-1	BnaC04g08480D	chrC04	6391407	6392898	AT2G36780	UDP-Glycosyltransferase superfamily protein; FUNCTIONS IN: UDP-glycosyltransferase activity, transferase activity, transferring glycosyl groups; INVOLVED IN: metabolic process; LOCATED IN: cellular_component unknown; CONTAINS InterPro DOMAIN/s: UDP-glucuronosyl/UDP-glucosyltransferase (InterPro:IPR002213); BEST Arabidopsis thaliana protein match is: UDP-Glycosyltransferase superfamily protein (TA…
qI3C-22-C04-1	BnaC04g08490D	chrC04	6394196	6396040	AT4G38760	Protein of unknown function (DUF3414); CONTAINS InterPro DOMAIN/s: Protein of unknown function DUF3414 (InterPro:IPR021827); BEST Arabidopsis thaliana protein match is: unknown protein (TAIR:AT4G10845.1); Has 113 Blast hits to 108 proteins in 52 species: Archae - 0; Bacteria - 2; Metazoa - 61; Fungi - 10; Plants - 37; Viruses - 0; Other Eukaryotes - 3 (source: NCBI BLink).
qI3C-22-C04-1	BnaC04g08500D	chrC04	6399699	6399861
qI3C-22-C04-1	BnaC04g08510D	chrC04	6400801	6403412	AT2G36740	SWC2; FUNCTIONS IN: DNA binding, sequence-specific DNA binding transcription factor activity; INVOLVED IN: regulation of transcription; LOCATED IN: nucleus; EXPRESSED IN: 21 plant structures; EXPRESSED DURING: 13 growth stages; CONTAINS InterPro DOMAIN/s: YL1 nuclear, C-terminal (InterPro:IPR013272), YL1 nuclear (InterPro:IPR008895); Has 4932 Blast hits to 3253 proteins in 360 species: Archae - 2…
qI3C-22-C04-1	BnaC04g08520D	chrC04	6414000	6415509	AT2G36730	Pentatricopeptide repeat (PPR) superfamily protein; CONTAINS InterPro DOMAIN/s: Pentatricopeptide repeat (InterPro:IPR002885); BEST Arabidopsis thaliana protein match is: Tetratricopeptide repeat (TPR)-like superfamily protein (TAIR:AT4G21065.1); Has 32545 Blast hits to 13146 proteins in 206 species: Archae - 0; Bacteria - 9; Metazoa - 61; Fungi - 42; Plants - 32037; Viruses - 0; Other Eukaryotes…
qI3C-22-C04-1	BnaC04g08530D	chrC04	6417316	6417701	AT2G36700	Pectin lyase-like superfamily protein; FUNCTIONS IN: pectinesterase activity; INVOLVED IN: cell wall modification; LOCATED IN: cell wall, plant-type cell wall; EXPRESSED IN: flower; CONTAINS InterPro DOMAIN/s: Pectinesterase, active site (InterPro:IPR018040), Pectin lyase fold/virulence factor (InterPro:IPR011050), Pectinesterase, catalytic (InterPro:IPR000070), Pectin lyase fold (InterPro:IPR012…
qI3C-22-C04-1	BnaC04g08540D	chrC04	6429366	6430722	AT2G36710	Pectin lyase-like superfamily protein; FUNCTIONS IN: pectinesterase activity; INVOLVED IN: cell wall modification; LOCATED IN: endomembrane system, cell wall, plant-type cell wall; EXPRESSED IN: flower; CONTAINS InterPro DOMAIN/s: Pectinesterase, active site (InterPro:IPR018040), Pectin lyase fold/virulence factor (InterPro:IPR011050), Pectinesterase, catalytic (InterPro:IPR000070), Pectin lyase …
qI3C-22-C04-1	BnaC04g08550D	chrC04	6431978	6433683	AT2G36695	unknown protein; FUNCTIONS IN: molecular_function unknown; INVOLVED IN: biological_process unknown; LOCATED IN: endomembrane system; Has 35333 Blast hits to 34131 proteins in 2444 species: Archae - 798; Bacteria - 22429; Metazoa - 974; Fungi - 991; Plants - 531; Viruses - 0; Other Eukaryotes - 9610 (source: NCBI BLink).
qI3C-22-C04-1	BnaC04g08560D	chrC04	6433733	6434139	AT2G36695	unknown protein; FUNCTIONS IN: molecular_function unknown; INVOLVED IN: biological_process unknown; LOCATED IN: endomembrane system; Has 35333 Blast hits to 34131 proteins in 2444 species: Archae - 798; Bacteria - 22429; Metazoa - 974; Fungi - 991; Plants - 531; Viruses - 0; Other Eukaryotes - 9610 (source: NCBI BLink).
qI3C-22-C04-1	BnaC04g08570D	chrC04	6450215	6451771	AT2G36710	Pectin lyase-like superfamily protein; FUNCTIONS IN: pectinesterase activity; INVOLVED IN: cell wall modification; LOCATED IN: endomembrane system, cell wall, plant-type cell wall; EXPRESSED IN: flower; CONTAINS InterPro DOMAIN/s: Pectinesterase, active site (InterPro:IPR018040), Pectin lyase fold/virulence factor (InterPro:IPR011050), Pectinesterase, catalytic (InterPro:IPR000070), Pectin lyase …
qI3C-22-C04-1	BnaC04g08580D	chrC04	6452659	6453698
qI3C-22-C04-1	BnaC04g08590D	chrC04	6454561	6456662	AT1G78880	Ubiquitin-specific protease family C19-related protein; FUNCTIONS IN: molecular_function unknown; INVOLVED IN: biological_process unknown; LOCATED IN: plasma membrane; EXPRESSED IN: guard cell, cultured cell; BEST Arabidopsis thaliana protein match is: Ubiquitin-specific protease family C19-related protein (TAIR:AT1G16860.1); Has 277 Blast hits to 242 proteins in 57 species: Archae - 0; Bacteria …
qI3C-22-C04-1	BnaC04g08600D	chrC04	6458743	6458860
qI3C-22-C04-1	BnaC04g08610D	chrC04	6458911	6460817	AT2G36680	Modifier of rudimentary (Mod(r)) protein; CONTAINS InterPro DOMAIN/s: Modifier of rudimentary, Modr (InterPro:IPR009851); BEST Arabidopsis thaliana protein match is: Modifier of rudimentary (Mod(r)) protein (TAIR:AT3G53120.1); Has 35333 Blast hits to 34131 proteins in 2444 species: Archae - 798; Bacteria - 22429; Metazoa - 974; Fungi - 991; Plants - 531; Viruses - 0; Other Eukaryotes - 9610 (sour…
qI3C-22-C04-1	BnaC04g08620D	chrC04	6463487	6465954	AT2G36670	Eukaryotic aspartyl protease family protein; FUNCTIONS IN: aspartic-type endopeptidase activity; INVOLVED IN: proteolysis; LOCATED IN: endomembrane system; EXPRESSED IN: 22 plant structures; EXPRESSED DURING: 13 growth stages; CONTAINS InterPro DOMAIN/s: Peptidase aspartic (InterPro:IPR021109), Peptidase aspartic, catalytic (InterPro:IPR009007), Peptidase A1 (InterPro:IPR001461), Twin-arginine tr…
qI3C-22-C04-1	BnaC04g08630D	chrC04	6468720	6469035
qI3C-22-C04-1	BnaC04g08640D	chrC04	6474426	6474741
qI3C-22-C04-1	BnaC04g08650D	chrC04	6487050	6487347	AT4G30440	UDP-D-glucuronate 4-epimerase 1 (GAE1); FUNCTIONS IN: UDP-glucuronate 4-epimerase activity, catalytic activity; INVOLVED IN: cellular metabolic process, carbohydrate metabolic process, nucleotide-sugar metabolic process, metabolic process; LOCATED IN: cellular_component unknown; EXPRESSED IN: 24 plant structures; EXPRESSED DURING: 15 growth stages; CONTAINS InterPro DOMAIN/s: NAD-dependent epimer…
qI3C-22-C04-1	BnaC04g08660D	chrC04	6488687	6491126
qI3C-22-C04-1	BnaC04g08670D	chrC04	6498342	6499607	AT2G36650	unknown protein; Has 35333 Blast hits to 34131 proteins in 2444 species: Archae - 798; Bacteria - 22429; Metazoa - 974; Fungi - 991; Plants - 531; Viruses - 0; Other Eukaryotes - 9610 (source: NCBI BLink).
qI3C-22-C04-1	BnaC04g08680D	chrC04	6504031	6505365	AT2G36640	embryonic cell protein 63 (ECP63); INVOLVED IN: embryo development ending in seed dormancy; LOCATED IN: cellular_component unknown; EXPRESSED IN: fruit, seed; EXPRESSED DURING: seed development stages; CONTAINS InterPro DOMAIN/s: Late embryogenesis abundant protein, group 4 (InterPro:IPR004238); BEST Arabidopsis thaliana protein match is: late embryogenesis abundant protein, putative / LEA protei…
qI3C-22-C04-1	BnaC04g08690D	chrC04	6507108	6509859	AT2G36630	Sulfite exporter TauE/SafE family protein; INVOLVED IN: N-terminal protein myristoylation; LOCATED IN: endomembrane system, integral to membrane; EXPRESSED IN: 22 plant structures; EXPRESSED DURING: 15 growth stages; CONTAINS InterPro DOMAIN/s: Protein of unknown function DUF81 (InterPro:IPR002781); BEST Arabidopsis thaliana protein match is: Sulfite exporter TauE/SafE family protein (TAIR:AT2G25…
qI3C-22-C04-1	BnaC04g08700D	chrC04	6510690	6512029	AT2G36620	ribosomal protein L24 (RPL24A); FUNCTIONS IN: structural constituent of ribosome; INVOLVED IN: translation, ribosome biogenesis; LOCATED IN: ribosome, cytosolic large ribosomal subunit, plasma membrane, chloroplast, membrane; EXPRESSED IN: 25 plant structures; EXPRESSED DURING: 13 growth stages; CONTAINS InterPro DOMAIN/s: Ribosomal protein L24e (InterPro:IPR000988); BEST Arabidopsis thaliana pro…

## Sheet: Table S4
Term	Count	Type
GO:0016567~protein ubiquitination	13	BP
GO:0009733~response to auxin	8	BP
GO:0009908~flower development	6	BP
GO:0030835~negative regulation of actin filament depolymerization	2	BP
GO:0046034~ATP metabolic process	2	BP
GO:0009800~cinnamic acid biosynthetic process	2	BP
GO:0008285~negative regulation of cell population proliferation	3	BP
GO:0010387~COP9 signalosome assembly	2	BP
GO:0090549~response to carbon starvation	2	BP
GO:0042343~indole glucosinolate metabolic process	2	BP
GO:0005634~nucleus	114	CC
GO:0005783~endoplasmic reticulum	17	CC
GO:0009506~plasmodesma	17	CC
GO:0005794~Golgi apparatus	18	CC
GO:0033180~proton-transporting V-type ATPase, V1 domain	2	CC
GO:0005829~cytosol	33	CC
GO:0016020~membrane	51	CC
GO:0005886~plasma membrane	38	CC
GO:0005764~lysosome	3	CC
GO:0008180~COP9 signalosome	2	CC
GO:0005515~protein binding	56	MF
GO:0003700~DNA-binding transcription factor activity	25	MF
GO:0035251~UDP-glucosyltransferase activity	4	MF
GO:0016757~glycosyltransferase activity	11	MF
GO:0080044~quercetin 7-O-glucosyltransferase activity	4	MF
GO:0015020~glucuronosyltransferase activity	3	MF
GO:0050502~cis-zeatin O-beta-D-glucosyltransferase activity	2	MF
GO:0050403~trans-zeatin O-beta-D-glucosyltransferase activity	2	MF
GO:0005507~copper ion binding	6	MF
GO:0008757~S-adenosylmethionine-dependent methyltransferase activity	4	MF

## Sheet: Table S5
Gene	Darmor ID	TAIR ID	TF family
BnaA07.ARF5	BnaA07g11660D	AT1G19850	ARF
BnaA07.BHLH94	BnaA07g10440D	AT1G22490	bHLH
BnaA07.PRE5	BnaA07g14800D	AT3G28857	bHLH
BnaA01.ABF4	BnaA01g26200D	AT3G19290	bZIP
BnaA01g26190D	BnaA01g26190D	AT3G19360	C3H
BnaA07.CDF2	4	AT5G39660	Dof
BnaA07.ERF012	BnaA07g10800D	AT1G21910	ERF
BnaA07.ERF019	BnaA07g10270D	AT1G22810	ERF
BnaA07.HAT5	BnaA07g14910D	AT3G01470	HD-ZIP
BnaA07.AGL104	BnaA07g10680D	AT1G22130	MIKC_MADS
BnaA07.AGL87	BnaA07g10380D	AT1G22590	M-type_MADS
BnaA07.MYB3	BnaA07g10350D	AT1G22640	MYB
BnaC04.MYB38	BnaC04g08340D	AT2G36890	MYB
BnaA07.RL5	BnaA07g11710D	AT1G19510	MYB_related
BnaC04.TKI1	BnaC04g08290D	AT2G36960	MYB_related
BnaA07.NAC013	BnaA07g10300D	AT1G32870	NAC
BnaA07.NAC92	BnaA07g14730D	AT5G39610	NAC
BnaA07.NAC94	BnaA07g14780D	AT5G39820	NAC
BnaA07.NDYB9	BnaA07g10770D	AT1G21970	NF-YB
BnaA07.NLP4	BnaA07g11340D	AT1G20640	Nin-like
BnaA07.WOX14	BnaA07g11310D	AT1G20700	WOX
BnaC04.WRKY44	BnaC04g08020D	AT2G37260	WRKY

## Sheet: Table S6
Description	pvalue	GeneRatio	Count
Aminoacyl-tRNA biosynthesis	0.000165918	0.0138014	46
Various types of N-glycan biosynthesis	0.00140636	0.00690069	23
Selenocompound metabolism	0.00207861	0.00510051	17
C5-Branched dibasic acid metabolism	0.00233313	0.0030003	10
Valine, leucine and isoleucine biosynthesis	0.00302398	0.00570057	19
Vitamin B6 metabolism	0.00308528	0.00360036	12
Circadian rhythm - plant	0.00372589	0.00870087	29
Glycine, serine and threonine metabolism	0.00787651	0.0129013	43
N-Glycan biosynthesis	0.00832969	0.00780078	26
RNA degradation	0.0105415	0.0192019	64
Sulfur relay system	0.0141007	0.00270027	9
Glycolysis / Gluconeogenesis	0.0166584	0.019502	65
Monobactam biosynthesis	0.0273991	0.0030003	10
Thiamine metabolism	0.0277223	0.00330033	11
Nucleocytoplasmic transport	0.0290541	0.0171017	57
Amino acid related enzymes [BR:ath01007]	0.037323	0.0174017	58

## Sheet: Table S7
Gene	Binding Energy	Interaciions	Amino Acid	Distance
BnaA07g11060D	-6.06	Hydrophobic Interactions	Thr193	3.85
		Hydrogen Bonds	Thr190	3.33
			Gly218	3.92
			Asp240	3
			Asp240	2.77
			Lys274	3.31
		π-Cation Interations	Lys274	3.06
			Lys274	3.44
		Salt Bridges	Lys274	4.23
			Arg275	5.12
BnaA07g11070D	-6.65	Hydrophobic Interactions	Phe183	3.32
			Phe183	3.16
		Hydrogen Bonds	Gly213	2.86
			Gly213	2.64
			Asp236	2.65
			Asp236	2.67
			Arg271	3.91
			Asp275	3.04
		Salt Bridges	Lys270	2.97
BnaA07g11080D	-6.77	Hydrophobic Interactions	Phe183	3.9
			Asn218	3.95
		Hydrogen Bonds	Phe183	3.13
			Thr186	3.84
			Thr189	2.63
			Asp236	3.31
			Asp236	2.63
			Asp275	2.89
			Trp276	2.75
		Salt Bridges	Lys270	4.64
			Arg271	4.31
IGMT1	-7.94	Hydrophobic Interactions	Phe187	2.94
		Hydrogen Bonds	Thr190	3.74
			Thr193	3.89
			Asp240	2.66
			Asp240	3.24
			Lys274	3.67
			Asp279	2.74
			Trp280	3.82
		Salt Bridges	Arg275	4
			His278	4.33
IGMT2	-6.33	Hydrophobic Interactions	Phe174	3.52
			Phe174	3.56
			Ile276	3.31
			Trp280	3.59
		Hydrogen Bonds	Asn188	3.99
			Thr190	2.58
			Thr190	3.44
			Thr193	3.54
			Val220	3.56
			Asp240	2.9
			Lys274	2.98
		Salt Bridges	Arg275	3.69
			His278	4.9

## Sheet: Table S8
Primers	Sequence
ACT7-F	GCTGACCGTATGAGCAAAG
ACT7-R	AAGATGGATGGACCCGAC
BnaA06g14930D-F	GGGAACAGATGAAAGATTCAGC
BnaA06g14930D-R	TCCAACATCAACCAACACATTC
BnaA06g14960D-F	TTGTCATAGAACGAGTCACTCC
BnaA06g14960D-R	CTTTCTTTTCCACCGGAACATT
BnaA07g00970D-F	GAAGCCGAGGAAGAAAAAGTTT
BnaA07g00970D-R	TCTCTTCCACATCAACCATCAA
BnaA07g11060D-F	CCTTGGTGTTGTTACTTCCAAG
BnaA07g11060D-R	CTGTCCAATCATGAAGTATGCG
BnaA07g11070D-F	CAGTGTAATCACCAAGGTACCT
BnaA07g11070D-R	GGGGTTAGAGCTTAAGGTTTCT
BnaA07g11080D-F	CCTTCAGAGATAGCATCTAGGC
BnaA07g11080D-R	GAATAGCTAGCGAGTAGACGAA
BnaA07g33060D-F	CAAGTTGCAAATTTGTATGCCC
BnaA07g33060D-R	TACCATGAGACATTACAGCCTC
BnaA08g21450D-F	GCAAGCTCTTTAATCAGACAGG
BnaA08g21450D-R	TCCTACATCAACCAACACATCA
BnaA08g21470D-F	TTTACAAAGCCGAGCCAATATG
BnaA08g21470D-R	GGAAGACACTGTCCAAATTGAC
BnaC05g16350D-F	ATAGAACTAGTCACGCCTGATG
BnaC05g16350D-R	CAATGATCCAGCAGTGATAAGC
BnaC06g21620D-F	GGGGTTTTGCAGAAGTTTCTAG
BnaC06g21620D-R	CAAACATATCTCCAGCCACATG
BnaC06g37610D-F	GGACACCTTGTAGACCCTAAAA
BnaC06g37610D-R	GAAGCATACGGTCCAGTAAAAC
BnaC07g14620D-F	CTCTTATCCTGGGGTGAAACAT
BnaC07g14620D-R	TCTTCGTCTGTCCAATCATGAA
BnaC07g14640D-F	TTCTCAAAGCTACCCTTGAACT
BnaC07g14640D-R	GGTAGCCTACTTGCTATCTCAG
BnaC08g19680D-F	CCTTGTTTCTTCGCTTCTGATC
BnaC08g19680D-R	GGGGTTAGAGCTTAAGGTTTCT
BnaC08g19690D-F	TGTTTTTGACACTCTTTACGCC
BnaC08g19690D-R	TTACGTGGAGTAGTTGGTAACC
BnaC08g33130D-F	GCAGGGCACAAATGAAAGATAT
BnaC08g33130D-R	TCTTCACTACAGCAATGGTGAT
